# Supplementary material for: Natural Genetic Variation of Seed Micronutrients of Arabidopsis thaliana Grown in Zinc-Deficient and Zinc-Amended Soil
Source: Front Plant Sci. 2016 Jul 26;7:1070. doi: 10.3389/fpls.2016.01070 (PMC4960235; doi:10.3389/fpls.2016.01070)
Supplement: TABLE S1 — List of Arabidopsis accessions used in this study. [file Data_Sheet_1.XLSX]

## Sheet: Accessions
Number	Name	GWAS_ID	NASC_ID	Origin
1	Bur-0	5719	22656	Ireland
2	Bor-1	5837	22590	Czech Republic
3	Bay-0	6899	22633	Germany
4	Bil-7	6901	22579	Sweden
5	Bor-4	6903	22591	Czech Republic
6	C24	6906	22620	Portugal
7	CIBC-17	6907	22603	United Kingdom
8	Col-0	6909	22625	Poland
9	Ct-1	6910	N6674	Italy
10	Cvi-0	6911	902	Cape Verdi
11	Edi-0	6914	N6688	Scotland
12	Est-1	6916	22629	Estonia
13	Ga-0	6919	22634	Germany
14	Got-7	6921	22608	Germany
15	Gu-0	6922	22617	Germany
16	HR-5	6924	22596	United Kingdom
17	Kin-0	6926	22654	Lithuania
18	Knox-18	6928	22567	UAS
19	Kondara	6929	22651	Tajikistan
20	Kz-1	6930	22606	Kazakhstan
21	Kz-9	6931	22607	Kazakhstan
22	Ler-1	6932	22618	Poland
23	LL-0	6933	22650	Spain
24	Lz-0	6936	22615	France
25	Mrk-0	6937	22635	Germany
26	Ms-0	6938	22655	Russia
27	Mt-0	6939	1380	Libya
28	Mz-0	6940	22636	Germany
29	Nd-1	6942	22619	Germany
30	NFA-8	6944	22598	United Kingdom
31	Oy-0	6946	22658	Norway
32	Pu2-23	6951	22593	Czech Republic
33	Pu2-7	6956	22592	Czech Republic
34	Ra-0	6958	22632	France
35	Ren-1	6959	22610	France
36	Ren-11	6960	22611	France
37	Se-0	6961	22646	Spain
38	Sorbo	6963	22653	Tajikistan
39	Sq-1	6966	22600	United Kingdom
40	Sq-8	6967	22601	United Kingdom
41	Ts-1	6970	22647	Spain
42	Tsu-1	6972	22641	Japan
43	Ull2-3	6973	22587	Sweden
44	Uod-1	6975	22612	Austria
45	Uod-7	6976	22613	Austria
46	Van-0	6977	22627	Canada
47	Wa-1	6978	1587	Poland
48	Wei-0	6979	22622	Switzerland
49	Ws-0	6980	1602	Russia
50	Wt-5	6982	22637	Germany
51	Zdr-1	6984	22588	Czech Republic
52	Zdr-6	6985	22589	Czech Republic
53	Ak-1	6987	6602	Germany
54	Bla-11	7017	985	Spain
55	Co-2	7078	1086	Portugal
56	Gie-0	7147	6720	Germany
57	Kn-0	7186	N6762	Lthuania
58	Kr-0	7201	1296	Germany
59	Ll-1	7238	1341	Spain
60	No-0	7275	3081	Germany
61	Petergof	7296	926	Russia
62	Pla-0	7300	6834	Spain
63	Pla-1	7301	1461	Spain
64	Pla-3	7303	1464	Spain
65	Sf-2	7328	1517	Spain
66	Tsu-0	7373	6874	Japan
67	WS	7397		Russia
68	Wil-2	7413	6889	Russia
69	N13	7438	22491	Russia
70	N7	7449	22485	Russia
71	RRS-7	7514	22564	USA
72	RRS-10	7515	22565	USA
73	Lp2-2	7520	22594	Czech Republic
74	Lp2-6	7521	22595	Czech Republic
75	Mr-0	7522	22640	Italy
76	Pna-17	7523	22570	USA
77	Rmx-A180	7525	22569	USA
78	Gy-0	8214	22631	France
79	Fei-0	8215	22645	Portugal
80	Can-0	8274	1064	Canary Islands
81	Hi-0	8304	N6736	Netherlands
82	Rsch-4	8374	6850	Russia
83	Dog-4	9060	76386	Turkey
84	Xan-1	9065	76387	Azerbaijan
85	Lerik1-3	9074	22712	Azerbaijan
86	Vash-1	9116	22754	Georgia
87	Yeg-1	9127	76394	Armenia
88	Koch-1	9185	22823	Ukraine
89	Del-10	9230	28890	Serbia
90	HKT2-4	98004	76404	Germany
91	Lago-1	98006	76367	Italy
92	Mammo-2	98008	76364	Italy
93	Timpo-1	98011	76424	Italy
94	Koz-2	98015	9637	Russia
95	Sij-1	98017	76379	Usbekistan
96	Sij-2	98018	76380	Usbekistan
97	Altenb-2	98020	76353	Italy
98	Bozen-1	98021	76357	Italy
99	Bolin-1	98024	76373	Romania
100	Castelfed-4	98025	76355	Italy
101	Vezzano-2	98029	76349	Italy
102	Slavi-1	98031	76419	Bulgaria
103	Toufl-1	98035	76348	Morocco
104	Stepn-2	98036	76377	Russia
105	Copac-1	98038	76420	Romania
106	Borsk-2	98039	76421	Russia
107	Shigu-2	98041	76374	Russia
108	Krazo-2	98043	76422	Russia
109	Voeran-1	98044	76352	Italy
110	Angel-1	98046	76362	Italy
111	Apost-1	98048	76368	Italy
112	Ciste-1	98049	76359	Italy
113	Ciste-2	98050	76360	Italy
114	Mer-6	98053	76414	Spain
115	Nie1-2	98054	76402	Germany
116	Sha	98059	6180	Tadjikistan
117	Star-8	98060	76400	Germany
118	Tu-SB30-3	98061	76403	Germany
119	Wal-HasB-4	98066	76408	Germany
