# Supplementary material for: Natural Genetic Variation of Seed Micronutrients of Arabidopsis thaliana Grown in Zinc-Deficient and Zinc-Amended Soil
Source: Front Plant Sci. 2016 Jul 26;7:1070. doi: 10.3389/fpls.2016.01070 (PMC4960235; doi:10.3389/fpls.2016.01070)
Supplement: TABLE S2 — List of identified SNPs. [file Data_Sheet_2.XLSX]

## Sheet: All
Phenotypes	sample size	logarithmic transformation	Identified SNPs number (-logP>=5, MAF>=0.1)
Fe_minus	96	No	4
Fe_plus	108	No	5
Fe_response	86	Yes	8
Mn_minus	96	No	16
Mn_plus	106	No	2
Mn_response	83	Yes	4
relative Zn_minus	94	No	3
relative Zn_plus	106	No	4
relative Zn_response	82	Yes	12
Zn_minus	96	No	3
Zn_plus	108	No	0
Zn_response	85	Yes	8

## Sheet: Fe_minus
chromosome	position	score	maf	mac	beta0	beta1	correlation	genotype_var_perc
3	5299942	5.07117	0.395833	38	0	0	0	4.50611e-05
3	5300013	5.94694	0.395833	38	0	0	0	0.0161654
3	16428765	6.23116	0.197917	19	0	0	0	0.0306445
4	11908462	5.05147	0.291667	28	0	0	0	0.000670433

## Sheet: Fe_plus
chromosome	position	score	maf	mac	beta0	beta1	correlation	genotype_var_perc
2	6049861	5.3304	0.12963	14	0	0	0	0.00165308
3	7252052	5.05618	0.231481	25	0	0	0	0.00428063
4	9139520	5.09523	0.111111	12	0	0	0	0.019326
4	13840556	8.42246	0.111111	12	0	0	0	0.00267762
5	8817343	5.63261	0.101852	11	0	0	0	0.00601935

## Sheet: Fe_response
chromosome	position	score	maf	mac	beta0	beta1	correlation	genotype_var_perc
2	529875	5.06298	0.104651	9	0	0	0	0.0178642
2	540025	5.25307	0.104651	9	0	0	0	0.0361036
2	544791	5.25531	0.104651	9	0	0	0	0.018546
2	546812	5.25531	0.104651	9	0	0	0	0.018546
3	6346939	5.25169	0.127907	11	0	0	0	0.00623924
3	14591958	5.34163	0.116279	10	0	0	0	0.00195432
3	18394761	9.08998	0.104651	9	0	0	0	0.00638258
4	10528702	5.95333	0.104651	9	0	0	0	0.0206964

## Sheet: Mn_minus
chromosome	position	score	maf	mac	beta0	beta1	correlation	genotype_var_perc
1	1721174	5.18009	0.489583	47	0	0	0	0.00219601
1	8730987	5.49557	0.3125	30	0	0	0	0.00567758
1	8731476	5.58223	0.34375	33	0	0	0	0.000515819
1	24043875	5.04121	0.3125	30	0	0	0	0.0606636
2	5501582	5.13137	0.375	36	0	0	0	0.000662267
2	13124196	5.732	0.145833	14	0	0	0	0.02132
3	14375059	5.15667	0.364583	35	0	0	0	0.00132102
3	18528399	5.4009	0.4375	42	0	0	0	0.0200034
4	6473032	5.3021	0.385417	37	0	0	0	0.0584278
4	6553092	5.35067	0.34375	33	0	0	0	0.00845343
4	8106768	5.0727	0.21875	21	0	0	0	0.000710487
4	9734020	5.57264	0.5	48	0	0	0	0.0152968
5	13778582	5.58962	0.46875	45	0	0	0	0.00170404
5	15338742	5.32267	0.333333	32	0	0	0	0.000339746
5	18431011	5.38585	0.427083	41	0	0	0	0.0101278
5	18788351	5.84917	0.125	12	0	0	0	0.00344956

## Sheet: Mn_plus
chromosome	position	score	maf	mac	beta0	beta1	correlation	genotype_var_perc
1	5175073	5.42824	0.283019	30	0	0	0	0.0169103
1	26371013	5.04265	0.358491	38	0	0	0	0.00636059

## Sheet: Mn_reposne
chromosome	position	score	maf	mac	beta0	beta1	correlation	genotype_var_perc
3	8478688	5.63449	0.108434	9	0	0	0	0.000985384
3	8479372	5.63449	0.108434	9	0	0	0	0.00243258
4	8060960	5.33475	0.433735	36	0	0	0	0.0260456
5	14055473	5.59774	0.445783	37	0	0	0	0.00352943

## Sheet: relative Zn_minus
chromosome	position	score	maf	mac	beta0	beta1	correlation	genotype_var_perc
3	15604432	5.83451	0.117021	11	0	0	0	0.00650358
4	5146035	5.06031	0.148936	14	0	0	0	2.563e-05
4	5149241	6.57633	0.159574	15	0	0	0	0.000790715

## Sheet: relative Zn_plus
chromosome	position	score	maf	mac	beta0	beta1	correlation	genotype_var_perc
1	8262118	5.17762	0.377358	40	0	0	0	0.00266886
1	8263808	5.78167	0.396226	42	0	0	0	0.00345534
5	24067916	5.07584	0.443396	47	0	0	0	4.11272e-05
5	24078611	5.92961	0.113208	12	0	0	0	0.00356662

## Sheet: relative Zn_response
chromosome	position	score	maf	mac	beta0	beta1	correlation	genotype_var_perc
1	6909432	5.87507	0.109756	9	0	0	0	0.0890837
1	8292796	5.3368	0.121951	10	0	0	0	0.00118697
1	15937896	5.31938	0.121951	10	0	0	0	0.0100058
2	607842	5.34095	0.195122	16	0	0	0	0.0308177
3	5325024	5.65368	0.109756	9	0	0	0	0.000502706
3	12434028	5.76978	0.158537	13	0	0	0	0.00410879
3	15800508	5.51809	0.207317	17	0	0	0	0.0335017
4	345342	5.30127	0.207317	17	0	0	0	0.0198475
4	6742845	5.22299	0.146341	12	0	0	0	0.00203359
5	600858	5.9877	0.158537	13	0	0	0	0.0121996
5	5026677	5.21058	0.268293	22	0	0	0	2.96831e-05
5	26353280	5.16521	0.109756	9	0	0	0	0.00889355

[truncated: 2 more sheets: Zn_minus, Zn_response]
