# Supplementary material for: Natural Genetic Variation of Seed Micronutrients of Arabidopsis thaliana Grown in Zinc-Deficient and Zinc-Amended Soil
Source: Front Plant Sci. 2016 Jul 26;7:1070. doi: 10.3389/fpls.2016.01070 (PMC4960235; doi:10.3389/fpls.2016.01070)
Supplement: TABLE S3 — List of annotated genes. [file Data_Sheet_3.XLSX]

## Sheet: All
BinCode	BinName	id	type	description	phenotype
33.2	development.late embryogenesis abundant	at3g15670	Transcript	late embryogenesis abundant protein, putative / LEA protein, putative | chr3:5309886-5310988 REVERSE	Fe_minus
17.2.3	hormone metabolism.auxin.induced-regulated-responsive-activated	at4g22620	Transcript	auxin-responsive family protein | chr4:11907631-11908113 FORWARD	Fe_minus
11.1.1.2.3	lipid metabolism.FA synthesis and FA elongation.Acetyl CoA Carboxylation.heteromeric Complex.Biotin Carboxyl Carrier Protein	at3g15690	Transcript	biotin carboxyl carrier protein of acetyl-CoA carboxylase-related | chr3:5316916-5319613 FORWARD	Fe_minus
11.9.3.2	lipid metabolism.lipid degradation.lysophospholipases.carboxylesterase	at3g15650	Transcript	phospholipase/carboxylesterase family protein | chr3:5305926-5307968 FORWARD	Fe_minus
3.2.2	minor CHO metabolism.trehalose.TPP	at4g22590	Transcript	trehalose-6-phosphate phosphatase, putative | chr4:11893499-11896480 REVERSE	Fe_minus
26.1	misc.cytochrome P450	at3g44970	Transcript	cytochrome P450 family protein | chr3:16432443-16434848 FORWARD	Fe_minus
26.21	misc.protease inhibitor/seed storage/lipid transfer protein (LTP) family protein	at4g22610	Transcript	protease inhibitor/seed storage/lipid transfer protein (LTP) family protein | chr4:11902105-11902642 REVERSE	Fe_minus
26.21	misc.protease inhibitor/seed storage/lipid transfer protein (LTP) family protein	at4g22630	Transcript	protease inhibitor/seed storage/lipid transfer protein (LTP) family protein | chr4:11909368-11909945 FORWARD	Fe_minus
26.21	misc.protease inhibitor/seed storage/lipid transfer protein (LTP) family protein	at4g22650	Transcript	FUNCTIONS IN: molecular_function unknown; INVOLVED IN: biological_process unknown; EXPRESSED IN: sperm cell; CONTAINS InterPro DOMAIN/s: Plant lipid transfer protein/seed storage/trypsin-alpha amylase inhibitor (InterPro:IPR003612); BEST Arabidopsis thaliana protein match is: unknown protein (TAIR:AT4G22640.1); Has 19 Blast hits to 19 proteins in 1 species: Archae - 0; Bacteria - 0; Metazoa - 0; …	Fe_minus
26.21	misc.protease inhibitor/seed storage/lipid transfer protein (LTP) family protein	at4g22666	Transcript	FUNCTIONS IN: molecular_function unknown; INVOLVED IN: biological_process unknown; LOCATED IN: endomembrane system; CONTAINS InterPro DOMAIN/s: Bifunctional inhibitor/plant lipid transfer protein/seed storage (InterPro:IPR016140), Plant lipid transfer protein/seed storage/trypsin-alpha amylase inhibitor (InterPro:IPR003612); BEST Arabidopsis thaliana protein match is: protease inhibitor/seed stor…	Fe_minus
26.2	misc.UDP glucosyl and glucoronyl transferases	at4g22580	Transcript	exostosin family protein | chr4:11889098-11890725 REVERSE	Fe_minus
9.7	mitochondrial electron transport / ATP synthesis.cytochrome c oxidase	at3g15640	Transcript	cytochrome c oxidase family protein | chr3:5299110-5301745 FORWARD	Fe_minus
29.5.11.4.3.2	protein.degradation.ubiquitin.E3.SCF.FBOX	at4g22660	Transcript	F-box family protein | chr4:11914981-11916171 REVERSE	Fe_minus
29.4	protein.postranslational modification	at3g15610	Transcript	transducin family protein / WD-40 repeat family protein | chr3:5290847-5293090 REVERSE	Fe_minus
21.4	redox.glutaredoxins	at3g15660	Transcript	Symbols: ATGRX4, GRX4 | GRX4 (GLUTAREDOXIN 4); metal ion binding | chr3:5307944-5309557 REVERSE	Fe_minus
27.3.25	RNA.regulation of transcription.MYB domain transcription factor family	at4g22680	Transcript	Symbols: MYB85, AtMYB85 | MYB85 (myb domain protein 85); DNA binding / transcription activator/ transcription factor | chr4:11922340-11924216 REVERSE	Fe_minus
30.5	signalling.G-proteins	at3g15680	Transcript	zinc finger (Ran-binding) family protein | chr3:5315001-5316466 FORWARD	Fe_minus
20.2	stress.abiotic	at3g15620	Transcript	Symbols: UVR3 | UVR3 (UV REPAIR DEFECTIVE 3); DNA (6-4) photolyase | chr3:5293306-5296592 REVERSE	Fe_minus
29.5	protein.degradation	at2g14260	Transcript	Symbols: PIP | PIP; aminopeptidase | chr2:6041253-6043974 REVERSE	Fe_plus
29.5.11.4.3.2	protein.degradation.ubiquitin.E3.SCF.FBOX	at2g14288	Transcript	FUNCTIONS IN: molecular_function unknown; INVOLVED IN: biological_process unknown; LOCATED IN: cellular_component unknown; BEST Arabidopsis thaliana protein match is: kelch repeat-containing F-box family protein (TAIR:AT3G24610.1); Has 61 Blast hits to 58 proteins in 1 species: Archae - 0; Bacteria - 0; Metazoa - 0; Fungi - 0; Plants - 61; Viruses - 0; Other Eukaryotes - 0 (source: NCBI BLink). |…	Fe_plus
29.5.11.4.3.2	protein.degradation.ubiquitin.E3.SCF.FBOX	at2g14290	Transcript	F-box family protein | chr2:6057288-6058524 REVERSE	Fe_plus
29.4	protein.postranslational modification	at2g14270	Transcript	unknown protein | chr2:6045579-6046045 FORWARD	Fe_plus
27.4	RNA.RNA binding	at2g14285	Transcript	FUNCTIONS IN: molecular_function unknown; INVOLVED IN: biological_process unknown; LOCATED IN: cellular_component unknown; CONTAINS InterPro DOMAIN/s: Small nuclear ribonucleoprotein SmF (InterPro:IPR016487), Like-Sm ribonucleoprotein, core (InterPro:IPR001163), Like-Sm ribonucleoprotein, eukaryotic and archaea-type, core (InterPro:IPR006649), Like-Sm ribonucleoprotein-related, core (InterPro:IPR…	Fe_plus
20.1.7	stress.biotic.PR-proteins	at2g14282	Transcript	Symbols: SCRL18 | SCRL18 (SCR-Like 18) | chr2:6049928-6050393 REVERSE	Fe_plus
33.99	development.unspecified	at3g18518	Transcript	Symbols: RTFL20, DVL7 | RTFL20 (ROTUNDIFOLIA LIKE 20) | chr3:6360135-6360296 FORWARD	Fe_response
28.99	DNA.unspecified	at2g02090	Transcript	Symbols: CHR19, CHA19, ETL1 | ETL1; ATP binding / DNA binding / helicase/ nucleic acid binding | chr2:523284-527012 FORWARD	Fe_response
17.1.1.2.1	hormone metabolism.abscisic acid.synthesis-degradation.degradation.8-hydroxylase	at4g19230	Transcript	Symbols: CYP707A1 | CYP707A1; (+)-abscisic acid 8'-hydroxylase/ oxygen binding | chr4:10521379-10523961 FORWARD	Fe_response
15.3	metal handling.regulation	at3g18485	Transcript	Symbols: ILR2 | ILR2 (IAA-LEUCINE RESISTANT 2) | chr3:6341918-6343178 REVERSE	Fe_response
35.1	not assigned.no ontology	at2g02103	Transcript	unknown protein | chr2:530241-531636 REVERSE	Fe_response
35.1	not assigned.no ontology	at3g18450	Transcript	unknown protein | chr3:6331034-6332218 REVERSE	Fe_response
35.1	not assigned.no ontology	at3g18460	Transcript	unknown protein | chr3:6333048-6333948 REVERSE	Fe_response
35.1	not assigned.no ontology	at3g18470	Transcript	unknown protein | chr3:6334822-6335822 REVERSE	Fe_response
35.1	not assigned.no ontology	at3g18500	Transcript	FUNCTIONS IN: molecular_function unknown; INVOLVED IN: biological_process unknown; EXPRESSED IN: 24 plant structures; EXPRESSED DURING: 14 growth stages; CONTAINS InterPro DOMAIN/s: Endonuclease/exonuclease/phosphatase (InterPro:IPR005135); BEST Arabidopsis thaliana protein match is: endonuclease/exonuclease/phosphatase family protein (TAIR:AT1G73875.1); Has 964 Blast hits to 937 proteins in 164 …	Fe_response
35.1	not assigned.no ontology	at4g19250	Transcript	kelch repeat-containing protein | chr4:10531504-10532190 FORWARD	Fe_response
35.1	not assigned.no ontology	at4g19260	Transcript	kelch repeat-containing protein | chr4:10533296-10536262 FORWARD	Fe_response
35.1.5	not assigned.no ontology.pentatricopeptide (PPR) repeat-containing protein	at2g02150	Transcript	pentatricopeptide (PPR) repeat-containing protein | chr2:547261-552229 REVERSE	Fe_response
35.2	not assigned.unknown	at2g02148	Transcript	unknown protein.	Fe_response
35.2	not assigned.unknown	at3g18440	Transcript	Symbols: AtALMT9 | AtALMT9 (aluminum-activated malate transporter 9); anion channel | chr3:6328115-6330794 FORWARD	Fe_response
35.2	not assigned.unknown	at3g18510	Transcript	unknown protein | chr3:6355664-6356153 FORWARD	Fe_response
35.2	not assigned.unknown	at3g42475	Transcript	unknown protein | chr3:14609702-14609824 REVERSE	Fe_response
35.2	not assigned.unknown	at4g19240	Transcript	unknown protein | chr4:10527800-10529092 REVERSE	Fe_response
35.2	not assigned.unknown	at4g19270	Transcript	unknown protein | chr4:10537555-10538021 REVERSE	Fe_response
29.3.4.2	protein.targeting.secretory pathway.golgi	at3g18480	Transcript	Symbols: AtCASP | AtCASP (Arabidopsis thaliana CCAAT-displacement protein alternatively spliced product) | chr3:6336736-6341788 FORWARD	Fe_response
27.3.11	RNA.regulation of transcription.C2H2 zinc finger family	at2g02080	Transcript	Symbols: AtIDD4 | AtIDD4 (Arabidopsis thaliana Indeterminate(ID)-Domain 4); transcription factor | chr2:518159-521707 REVERSE	Fe_response
27.3.55	RNA.regulation of transcription.HDA	at3g18520	Transcript	Symbols: HDA15, ATHDA15 | HDA15; histone deacetylase | chr3:6361176-6365615 FORWARD	Fe_response
27.3.99	RNA.regulation of transcription.unclassified	at2g02080	Transcript	Symbols: AtIDD4 | AtIDD4 (Arabidopsis thaliana Indeterminate(ID)-Domain 4); transcription factor | chr2:518159-521707 REVERSE	Fe_response
27.3.99	RNA.regulation of transcription.unclassified	at2g02160	Transcript	zinc finger (CCCH-type) family protein | chr2:553110-556113 REVERSE	Fe_response
27.3.99	RNA.regulation of transcription.unclassified	at2g02170	Transcript	remorin family protein | chr2:556493-558798 REVERSE	Fe_response
27.3.99	RNA.regulation of transcription.unclassified	at3g18490	Transcript	aspartyl protease family protein | chr3:6348755-6350668 REVERSE	Fe_response
30.3	signalling.calcium	at3g18430	Transcript	calcium-binding EF hand family protein | chr3:6325915-6327632 FORWARD	Fe_response
20.1	stress.biotic	at2g02100	Transcript	Symbols: LCR69, PDF2.2 | LCR69 (LOW-MOLECULAR-WEIGHT CYSTEINE-RICH 69); peptidase inhibitor | chr2:528350-529108 FORWARD	Fe_response
20.1	stress.biotic	at2g02120	Transcript	Symbols: PDF2.1, LCR70 | PDF2.1; peptidase inhibitor | chr2:538250-539055 FORWARD	Fe_response
20.1	stress.biotic	at2g02130	Transcript	Symbols: PDF2.3, LCR68 | LCR68 (LOW-MOLECULAR-WEIGHT CYSTEINE-RICH 68); peptidase inhibitor | chr2:539999-540634 FORWARD	Fe_response
20.1	stress.biotic	at2g02140	Transcript	Symbols: LCR72, PDF2.6 | LCR72 (LOW-MOLECULAR-WEIGHT CYSTEINE-RICH 72); peptidase inhibitor | chr2:544707-545429 FORWARD	Fe_response
20.1	stress.biotic	at2g02180	Transcript	Symbols: TOM3 | TOM3; protein binding | chr2:560864-563233 FORWARD	Fe_response
20.1.7	stress.biotic.PR-proteins	at2g02147	Transcript	Symbols: LCR73 | LCR73 (Low-molecular-weight cysteine-rich 73) | chr2:546664-547026 FORWARD	Fe_response
20.1.7	stress.biotic.PR-proteins	at3g42473	Transcript	Symbols: LCR47 | LCR47 (Low-molecular-weight cysteine-rich 47) | chr3:14607118-14607971 FORWARD	Fe_response
13.2.3.4.1	amino acid metabolism.degradation.aspartate family.methionine.methionine gamma-lyase	at1g64660	Transcript	Symbols: ATMGL | ATMGL (ARABIDOPSIS THALIANA METHIONINE GAMMA-LYASE); catalytic/ methionine gamma-lyase | chr1:24028918-24030780 FORWARD	Mn_minus
10	cell wall	at1g64670	Transcript	Symbols: BDG1 | BDG1 (BODYGUARD1); hydrolase | chr1:24030820-24033556 REVERSE	Mn_minus
31.1	cell.organisation	at1g64740	Transcript	Symbols: TUA1 | TUA1 (ALPHA-1 TUBULIN); structural constituent of cytoskeleton | chr1:24050006-24052487 FORWARD	Mn_minus
28.1	DNA.synthesis/chromatin structure	at2g30800	Transcript	Symbols: HVT1, ATVT-1 | HVT1 (HELICASE IN VASCULAR TISSUE AND TAPETUM); ATP binding / helicase/ nucleic acid binding | chr2:13120353-13126770 REVERSE	Mn_minus
28.1	DNA.synthesis/chromatin structure	at5g46280	Transcript	Symbols: MCM3 | DNA replication licensing factor, putative | chr5:18769697-18773658 REVERSE	Mn_minus
17.5.3	hormone metabolism.ethylene.induced-regulated-responsive-activated	at1g05710	Transcript	ethylene-responsive protein, putative | chr1:1714950-1717270 FORWARD	Mn_minus
17.5.2	hormone metabolism.ethylene.signal transduction	at4g17490	Transcript	Symbols: ATERF6, ERF-6-6 | ATERF6 (ETHYLENE RESPONSIVE ELEMENT BINDING FACTOR 6); DNA binding / transcription factor | chr4:9752824-9753867 REVERSE	Mn_minus
17.5.1	hormone metabolism.ethylene.synthesis-degradation	at2g30830	Transcript	2-oxoglutarate-dependent dioxygenase, putative | chr2:13132707-13134284 REVERSE	Mn_minus
17.5.1	hormone metabolism.ethylene.synthesis-degradation	at2g30840	Transcript	2-oxoglutarate-dependent dioxygenase, putative | chr2:13135430-13136849 REVERSE	Mn_minus
17.6.3	hormone metabolism.gibberelin.induced-regulated-responsive-activated	at2g30810	Transcript	gibberellin-regulated family protein | chr2:13127826-13128666 REVERSE	Mn_minus
17.8.1	hormone metabolism.salicylic acid.synthesis-degradation	at1g05680	Transcript	UDP-glucoronosyl/UDP-glucosyl transferase family protein | chr1:1703092-1704691 REVERSE	Mn_minus
11.1.8	lipid metabolism.FA synthesis and FA elongation.acyl coa ligase	at4g14070	Transcript	Symbols: AAE15 | AAE15 (acyl-activating enzyme 15); long-chain-fatty-acid-[acyl-carrier-protein] ligase | chr4:8111962-8118160 REVERSE	Mn_minus
11.1.3	lipid metabolism.FA synthesis and FA elongation.ketoacyl ACP synthase	at5g46290	Transcript	Symbols: KAS I | KAS I (3-KETOACYL-ACYL CARRIER PROTEIN SYNTHASE I); catalytic/ fatty-acid synthase/ transferase, transferring acyl groups other than amino-acyl groups | chr5:18774086-18776735 REVERSE	Mn_minus
11.9.2.1	lipid metabolism.lipid degradation.lipases.triacylglycerol lipase	at1g05790	Transcript	lipase class 3 family protein | chr1:1733039-1737485 FORWARD	Mn_minus
11.9.1	lipid metabolism.lipid degradation.palmitoyl[protein] hydrolase	at4g17470	Transcript	palmitoyl protein thioesterase family protein | chr4:9742759-9744860 REVERSE	Mn_minus
11.9.1	lipid metabolism.lipid degradation.palmitoyl[protein] hydrolase	at4g17483	Transcript	palmitoyl protein thioesterase family protein | chr4:9747344-9748892 REVERSE	Mn_minus
11.6	lipid metabolism.lipid transfer proteins etc	at1g64720	Transcript	Symbols: CP5 | CP5 | chr1:24046553-24048622 REVERSE	Mn_minus
15	metal handling	at4g14030	Transcript	Symbols: SBP1 | SBP1 (selenium-binding protein 1); selenium binding | chr4:8097918-8100242 REVERSE	Mn_minus
15	metal handling	at4g14040	Transcript	Symbols: EDA38, SBP2 | SBP2 (SELENIUM-BINDING PROTEIN 2); selenium binding | chr4:8100349-8102875 REVERSE	Mn_minus
26.11	misc.alcohol dehydrogenases	at1g64710	Transcript	alcohol dehydrogenase, putative | chr1:24044545-24046552 FORWARD	Mn_minus
26.4.1	misc.beta 1,3 glucan hydrolases.glucan endo-1,3-beta-glucosidase	at1g64760	Transcript	glycosyl hydrolase family 17 protein | chr1:24054173-24056414 REVERSE	Mn_minus
26.4.1	misc.beta 1,3 glucan hydrolases.glucan endo-1,3-beta-glucosidase	at4g14080	Transcript	Symbols: MEE48 | MEE48 (maternal effect embryo arrest 48); catalytic/ cation binding / hydrolase, hydrolyzing O-glycosyl compounds | chr4:8118537-8120358 REVERSE	Mn_minus
26.1	misc.cytochrome P450	at2g30770	Transcript	Symbols: CYP71A13 | CYP71A13 (cytochrome P450, family 71, subfamily A, polypeptide 13); indoleacetaldoxime dehydratase/ oxygen binding | chr2:13109794-13112011 REVERSE	Mn_minus
26.9	misc.glutathione S transferases	at2g30860	Transcript	Symbols: ATGSTF9, GLUTTR, ATGSTF7 | ATGSTF9 (GLUTATHIONE S-TRANSFERASE PHI 9); copper ion binding / glutathione binding / glutathione peroxidase/ glutathione transferase | chr2:13138997-13140245 FORWARD	Mn_minus
26.9	misc.glutathione S transferases	at2g30870	Transcript	Symbols: ATGSTF10, ERD13, ATGSTF4, GSTF10 | GSTF10 (HALIANA GLUTATHIONE S-TRANSFERASE PHI 10); copper ion binding / glutathione binding / glutathione transferase | chr2:13141357-13142613 FORWARD	Mn_minus
26.16	misc.myrosinases-lectin-jacalin	at1g05770	Transcript	jacalin lectin family protein | chr1:1725388-1726283 REVERSE	Mn_minus
26.12	misc.peroxidases	at3g49960	Transcript	peroxidase, putative | chr3:18524084-18525687 REVERSE	Mn_minus
26.21.1	misc.protease inhibitor/seed storage/lipid transfer protein (LTP) family protein.protease inhibitor	at2g13295	Transcript	Encodes a Protease inhibitor/seed storage/LTP family protein | chr2:5514306-5514635 REVERSE	Mn_minus
26.2	misc.UDP glucosyl and glucoronyl transferases	at1g05675	Transcript	UDP-Glycosyltransferase superfamily protein; FUNCTIONS IN: transferase activity, transferring hexosyl groups; INVOLVED IN: metabolic process; CONTAINS InterPro DOMAIN/s: UDP-glucuronosyl/UDP-glucosyltransferase (InterPro:IPR002213); BEST Arabidopsis thaliana protein match is: Uridine diphosphate glycosyltransferase 74E2 (TAIR:AT1G05680.1).	Mn_minus
26.2	misc.UDP glucosyl and glucoronyl transferases	at4g14090	Transcript	UDP-glucoronosyl/UDP-glucosyl transferase family protein | chr4:8122188-8123835 REVERSE	Mn_minus
35.1	not assigned.no ontology	at1g05720	Transcript	selenoprotein family protein | chr1:1717447-1718909 REVERSE	Mn_minus
35.1	not assigned.no ontology	at1g05785	Transcript	Got1-like family protein | chr1:1730249-1732626 FORWARD	Mn_minus
35.1	not assigned.no ontology	at1g24577	Transcript	unknown protein | chr1:8712478-8713032 REVERSE	Mn_minus
35.1	not assigned.no ontology	at1g64750	Transcript	Symbols: ATDSS1(I) | ATDSS1(I) (ARABIDOPSIS THALIANA DELETION OF SUV3 SUPRESSOR 1(I)) | chr1:24052517-24053879 REVERSE	Mn_minus
35.1	not assigned.no ontology	at2g13290	Transcript	glycosyl transferase family 17 protein | chr2:5511562-5513265 FORWARD	Mn_minus
35.1	not assigned.no ontology	at2g30880	Transcript	pleckstrin homology (PH) domain-containing protein | chr2:13142665-13145916 REVERSE	Mn_minus
35.1	not assigned.no ontology	at4g10465	Transcript	metal ion binding | chr4:6473547-6475434 FORWARD	Mn_minus
35.1	not assigned.no ontology	at4g10500	Transcript	oxidoreductase, 2OG-Fe(II) oxygenase family protein | chr4:6491017-6492476 FORWARD	Mn_minus
35.1	not assigned.no ontology	at4g14020	Transcript	rapid alkalinization factor (RALF) family protein | chr4:8095215-8095736 REVERSE	Mn_minus
35.1	not assigned.no ontology	at4g17430	Transcript	unknown protein | chr4:9724840-9726828 REVERSE	Mn_minus
35.1	not assigned.no ontology	at5g38360	Transcript	catalytic | chr5:15331711-15333625 REVERSE	Mn_minus
35.1	not assigned.no ontology	at5g38378	Transcript	Encodes a Plant thionin family protein | chr5:15344448-15344711 FORWARD	Mn_minus
35.1	not assigned.no ontology	at5g45500	Transcript	unknown protein | chr5:18432458-18435469 REVERSE	Mn_minus
35.1	not assigned.no ontology	at5g45510	Transcript	leucine-rich repeat family protein | chr5:18444657-18449446 FORWARD	Mn_minus
35.1	not assigned.no ontology	at5g46340	Transcript	O-acetyltransferase-related | chr5:18795926-18800094 REVERSE	Mn_minus
35.1.26	not assigned.no ontology.DC1 domain containing protein	at4g13992	Transcript	FUNCTIONS IN: molecular_function unknown; INVOLVED IN: intracellular signaling cascade; LOCATED IN: mitochondrion; CONTAINS InterPro DOMAIN/s: Protein kinase C, phorbol ester/diacylglycerol binding (InterPro:IPR002219), DC1 (InterPro:IPR004146), C1-like (InterPro:IPR011424); BEST Arabidopsis thaliana protein match is: DC1 domain-containing protein (TAIR:AT4G16015.1); Has 1471 Blast hits to 614 pr…	Mn_minus
35.1.5	not assigned.no ontology.pentatricopeptide (PPR) repeat-containing protein	at1g05750	Transcript	Symbols: PDE247, CLB19 | PDE247 (pigment defective 247) | chr1:1721509-1724734 FORWARD	Mn_minus
35.1.5	not assigned.no ontology.pentatricopeptide (PPR) repeat-containing protein	at2g30780	Transcript	pentatricopeptide (PPR) repeat-containing protein | chr2:13116474-13118808 FORWARD	Mn_minus
35.1.5	not assigned.no ontology.pentatricopeptide (PPR) repeat-containing protein	at4g14050	Transcript	pentatricopeptide (PPR) repeat-containing protein | chr4:8103645-8105521 REVERSE	Mn_minus
35.1.13	not assigned.no ontology.SET domain-containing protein	at1g24610	Transcript	SET domain-containing protein | chr1:8720651-8722746 REVERSE	Mn_minus
35.1.6	not assigned.no ontology.Toll-Interleukin-Resistance (TIR) domain-containing protein	at5g38344	Transcript	transmembrane receptor | chr5:15325831-15326988 FORWARD	Mn_minus
35.2	not assigned.unknown	at1g05730	Transcript	unknown protein | chr1:1718555-1720303 FORWARD	Mn_minus
35.2	not assigned.unknown	at1g05740	Transcript	unknown protein | chr1:1720674-1721309 FORWARD	Mn_minus
35.2	not assigned.unknown	at1g05780	Transcript	unknown protein | chr1:1726608-1728404 FORWARD	Mn_minus
35.2	not assigned.unknown	at1g24575	Transcript	unknown protein | chr1:8711036-8711528 REVERSE	Mn_minus
35.2	not assigned.unknown	at1g24600	Transcript	unknown protein | chr1:8720309-8720721 FORWARD	Mn_minus
35.2	not assigned.unknown	at1g64650	Transcript	LOCATED IN: plasma membrane; EXPRESSED IN: 23 plant structures; EXPRESSED DURING: 13 growth stages; CONTAINS InterPro DOMAIN/s: Protein of unknown function DUF791 (InterPro:IPR008509), Major facilitator superfamily, general substrate transporter (InterPro:IPR016196); BEST Arabidopsis thaliana protein match is: unknown protein (TAIR:AT4G27720.1); Has 565 Blast hits to 562 proteins in 197 species: …	Mn_minus
35.2	not assigned.unknown	at1g64680	Transcript	unknown protein | chr1:24036021-24037401 FORWARD	Mn_minus
35.2	not assigned.unknown	at1g64690	Transcript	unknown protein | chr1:24038034-24039177 FORWARD	Mn_minus
35.2	not assigned.unknown	at1g64700	Transcript	unknown protein | chr1:24039810-24040595 REVERSE	Mn_minus
35.2	not assigned.unknown	at2g13272	Transcript	unknown protein | chr2:5497132-5497389 FORWARD	Mn_minus
35.2	not assigned.unknown	at2g13273	Transcript	unknown protein | chr2:5498542-5498667 FORWARD	Mn_minus
35.2	not assigned.unknown	at2g30760	Transcript	unknown protein | chr2:13105770-13108221 REVERSE	Mn_minus
35.2	not assigned.unknown	at2g30766	Transcript	unknown protein | chr2:13108007-13108470 FORWARD	Mn_minus
35.2	not assigned.unknown	at2g30820	Transcript	unknown protein | chr2:13129577-13132945 FORWARD	Mn_minus
35.2	not assigned.unknown	at4g10420	Transcript	FUNCTIONS IN: molecular_function unknown; INVOLVED IN: biological_process unknown; LOCATED IN: cellular_component unknown; EXPRESSED IN: 11 plant structures; EXPRESSED DURING: 6 growth stages; CONTAINS InterPro DOMAIN/s: FBD (InterPro:IPR013596), FBD-like (InterPro:IPR006566), Leucine-rich repeat 2 (InterPro:IPR013101); BEST Arabidopsis thaliana protein match is: F-box family protein (TAIR:AT4G10…	Mn_minus
35.2	not assigned.unknown	at4g10430	Transcript	FUNCTIONS IN: molecular_function unknown; INVOLVED IN: biological_process unknown; LOCATED IN: integral to membrane; CONTAINS InterPro DOMAIN/s: TMPIT-like (InterPro:IPR012926); BEST Arabidopsis thaliana protein match is: unknown protein (TAIR:AT1G33230.1); Has 196 Blast hits to 196 proteins in 60 species: Archae - 0; Bacteria - 0; Metazoa - 146; Fungi - 0; Plants - 40; Viruses - 0; Other Eukaryo…	Mn_minus
35.2	not assigned.unknown	at4g10470	Transcript	unknown protein | chr4:6476014-6477883 FORWARD	Mn_minus
35.2	not assigned.unknown	at4g10596	Transcript	unknown protein | chr4:6546697-6546795 REVERSE	Mn_minus
35.2	not assigned.unknown	at4g10613	Transcript	CONTAINS InterPro DOMAIN/s: RNA-directed DNA polymerase (reverse transcriptase), related (InterPro:IPR015706); BEST Arabidopsis thaliana protein match is: unknown protein (TAIR:AT1G33710.1); Has 210 Blast hits to 210 proteins in 13 species: Archae - 0; Bacteria - 0; Metazoa - 0; Fungi - 0; Plants - 210; Viruses - 0; Other Eukaryotes - 0 (source: NCBI BLink). | chr4:6561039-6561479 FORWARD	Mn_minus
35.2	not assigned.unknown	at4g10620	Transcript	INVOLVED IN: biological_process unknown; LOCATED IN: chloroplast; EXPRESSED IN: 23 plant structures; EXPRESSED DURING: 13 growth stages; BEST Arabidopsis thaliana protein match is: GTP binding (TAIR:AT3G57180.1); Has 777 Blast hits to 699 proteins in 334 species: Archae - 15; Bacteria - 397; Metazoa - 157; Fungi - 74; Plants - 61; Viruses - 0; Other Eukaryotes - 73 (source: NCBI BLink). | chr4:65…	Mn_minus
35.2	not assigned.unknown	at4g14000	Transcript	unknown protein | chr4:8090817-8092672 FORWARD	Mn_minus
35.2	not assigned.unknown	at4g14100	Transcript	transferase, transferring glycosyl groups | chr4:8120718-8122417 FORWARD	Mn_minus
35.2	not assigned.unknown	at4g17410	Transcript	zinc ion binding | chr4:9715774-9721931 FORWARD	Mn_minus
35.2	not assigned.unknown	at4g17420	Transcript	FUNCTIONS IN: molecular_function unknown; INVOLVED IN: biological_process unknown; LOCATED IN: cellular_component unknown; EXPRESSED IN: 23 plant structures; EXPRESSED DURING: 13 growth stages; CONTAINS InterPro DOMAIN/s: Protein of unknown function DUF124 (InterPro:IPR002838), Tryptophan RNA-binding attenuator protein-like (InterPro:IPR016031); BEST Arabidopsis thaliana protein match is: unknown…	Mn_minus
35.2	not assigned.unknown	at4g17440	Transcript	unknown protein | chr4:9727740-9729263 FORWARD	Mn_minus
35.2	not assigned.unknown	at4g17453	Transcript	unknown protein | chr4:9738058-9738273 REVERSE	Mn_minus
35.2	not assigned.unknown	at4g17486	Transcript	unknown protein | chr4:9749728-9751709 REVERSE	Mn_minus
35.2	not assigned.unknown	at5g35603	Transcript	unknown protein | chr5:13785247-13786280 REVERSE	Mn_minus
35.2	not assigned.unknown	at5g35604	Transcript	FUNCTIONS IN: molecular_function unknown; INVOLVED IN: biological_process unknown; LOCATED IN: cellular_component unknown; BEST Arabidopsis thaliana protein match is: myosin heavy chain-related (TAIR:AT5G32590.1); Has 34 Blast hits to 33 proteins in 13 species: Archae - 0; Bacteria - 0; Metazoa - 10; Fungi - 1; Plants - 19; Viruses - 0; Other Eukaryotes - 4 (source: NCBI BLink). | chr5:13788205-1…	Mn_minus
35.2	not assigned.unknown	at5g38370	Transcript	zinc ion binding | chr5:15340393-15340695 REVERSE	Mn_minus
35.2	not assigned.unknown	at5g38380	Transcript	FUNCTIONS IN: molecular_function unknown; INVOLVED IN: biological_process unknown; LOCATED IN: cellular_component unknown; EXPRESSED IN: 22 plant structures; EXPRESSED DURING: 14 growth stages; BEST Arabidopsis thaliana protein match is: cation efflux family protein (TAIR:AT2G04620.1); Has 90 Blast hits to 90 proteins in 28 species: Archae - 0; Bacteria - 0; Metazoa - 66; Fungi - 0; Plants - 18; …	Mn_minus
35.2	not assigned.unknown	at5g45460	Transcript	unknown protein | chr5:18416614-18419481 REVERSE	Mn_minus
35.2	not assigned.unknown	at5g45469	Transcript	unknown protein | chr5:18421744-18421962 FORWARD	Mn_minus
35.2	not assigned.unknown	at5g45470	Transcript	unknown protein | chr5:18421985-18425042 REVERSE	Mn_minus
35.2	not assigned.unknown	at5g45480	Transcript	unknown protein | chr5:18426104-18429090 REVERSE	Mn_minus
35.2	not assigned.unknown	at5g45520	Transcript	unknown protein | chr5:18449509-18453012 REVERSE	Mn_minus
35.2	not assigned.unknown	at5g46295	Transcript	unknown protein | chr5:18779796-18780205 REVERSE	Mn_minus
35.2	not assigned.unknown	at5g46300	Transcript	unknown protein | chr5:18783610-18784786 FORWARD	Mn_minus
29.5.11	protein.degradation.ubiquitin	at4g10590	Transcript	Symbols: UBP10 | ubiquitin carboxyl-terminal hydrolase family protein | chr4:6538541-6543448 REVERSE	Mn_minus
29.5.11.4.5.2	protein.degradation.ubiquitin.E3.BTB/POZ Cullin3.BTB/POZ	at1g05690	Transcript	Symbols: BT3 | BT3 (BTB AND TAZ DOMAIN PROTEIN 3); protein binding / transcription regulator | chr1:1707011-1709347 FORWARD	Mn_minus
29.5.11.4.3.2	protein.degradation.ubiquitin.E3.SCF.FBOX	at4g14096	Transcript	FUNCTIONS IN: molecular_function unknown; INVOLVED IN: biological_process unknown; LOCATED IN: cellular_component unknown; CONTAINS InterPro DOMAIN/s: Cyclin-like F-box (InterPro:IPR001810), FBD-like (InterPro:IPR006566), Leucine-rich repeat 2 (InterPro:IPR013101); BEST Arabidopsis thaliana protein match is: F-box family protein (TAIR:AT4G14103.1); Has 1300 Blast hits to 1271 proteins in 9 specie…	Mn_minus
29.5.11.4.3.2	protein.degradation.ubiquitin.E3.SCF.FBOX	at5g45450	Transcript	iron transporter-related | chr5:18415161-18415811 FORWARD	Mn_minus
29.5.11.20	protein.degradation.ubiquitin.proteasom	at5g35590	Transcript	Symbols: PAA1 | PAA1 (PROTEASOME ALPHA SUBUNIT A 1); endopeptidase/ peptidase/ threonine-type endopeptidase | chr5:13765138-13767823 REVERSE	Mn_minus
29.4	protein.postranslational modification	at4g17480	Transcript	palmitoyl protein thioesterase family protein | chr4:9745006-9746966 REVERSE	Mn_minus
29.4.1.57	protein.postranslational modification.kinase.receptor like cytoplasmatic kinase VII	at5g35580	Transcript	ATP binding / kinase/ protein kinase/ protein serine/threonine kinase/ protein tyrosine kinase | chr5:13761965-13763944 FORWARD	Mn_minus
29.2.4	protein.synthesis.elongation	at4g10480	Transcript	nascent polypeptide associated complex alpha chain protein, putative / alpha-NAC, putative | chr4:6477876-6479165 REVERSE	Mn_minus
29.2.1.2.2.15	protein.synthesis.ribosomal protein.eukaryotic.60S subunit.L15	at4g17390	Transcript	60S ribosomal protein L15 (RPL15B) | chr4:9714092-9715612 REVERSE	Mn_minus
29.2.1.2.2.9	protein.synthesis.ribosomal protein.eukaryotic.60S subunit.L9	at4g10450	Transcript	60S ribosomal protein L9 (RPL90D) | chr4:6462953-6464544 REVERSE	Mn_minus
1.1.40	PS.lightreaction.cyclic electron flow-chlororespiration	at1g64770	Transcript	Symbols: NDF2 | NDF2 (NDH-DEPENDENT CYCLIC ELECTRON FLOW 1); carbohydrate binding / catalytic | chr1:24057439-24059561 FORWARD	Mn_minus
1.1.1.2	PS.lightreaction.photosystem II.PSII polypeptide subunits	at2g30790	Transcript	Symbols: PSBP-2 | PSBP-2 (photosystem II subunit P-2); calcium ion binding | chr2:13119047-13120090 REVERSE	Mn_minus
21.4	redox.glutaredoxins	at4g10630	Transcript	glutaredoxin family protein | chr4:6566625-6567629 REVERSE	Mn_minus
27.3.3	RNA.regulation of transcription.AP2/EREBP, APETALA2/Ethylene-responsive element binding protein family	at1g24590	Transcript	Symbols: DRNL, DRN-LIKE, SOB2, ESR2 | DRNL (DORNROSCHEN-LIKE); DNA binding / transcription factor | chr1:8714389-8715309 REVERSE	Mn_minus
27.3.37	RNA.regulation of transcription.AS2,Lateral Organ Boundaries Gene Family	at3g49940	Transcript	Symbols: LBD38 | LBD38 (LOB DOMAIN-CONTAINING PROTEIN 38) | chr3:18514343-18515475 FORWARD	Mn_minus
27.3.11	RNA.regulation of transcription.C2H2 zinc finger family	at1g24625	Transcript	Symbols: ZFP7 | ZFP7 (ZINC FINGER PROTEIN 7); nucleic acid binding / transcription factor/ zinc ion binding | chr1:8725883-8727212 REVERSE	Mn_minus
27.3.11	RNA.regulation of transcription.C2H2 zinc finger family	at3g49930	Transcript	zinc finger (C2H2 type) family protein | chr3:18510246-18510963 FORWARD	Mn_minus
27.3.21	RNA.regulation of transcription.GRAS transcription factor family	at3g49950	Transcript	scarecrow transcription factor family protein | chr3:18522510-18523906 FORWARD	Mn_minus
27.3.22	RNA.regulation of transcription.HB,Homeobox transcription factor family	at4g17460	Transcript	Symbols: HAT1 | HAT1; DNA binding / transcription factor | chr4:9739663-9741146 FORWARD	Mn_minus
27.3.55	RNA.regulation of transcription.HDA	at5g35600	Transcript	Symbols: HDA7 | HDA7 (histone deacetylase7); histone deacetylase | chr5:13770121-13771712 REVERSE	Mn_minus
27.3.24	RNA.regulation of transcription.MADS box transcription factor family	at5g46320	Transcript	FUNCTIONS IN: molecular_function unknown; INVOLVED IN: biological_process unknown; LOCATED IN: cellular_component unknown; EXPRESSED IN: embryo, flower; EXPRESSED DURING: C globular stage, petal differentiation and expansion stage; BEST Arabidopsis thaliana protein match is: AGL102 (AGAMOUS-LIKE 102); DNA binding / transcription factor (TAIR:AT1G47760.1); Has 6 Blast hits to 6 proteins in 1 speci…	Mn_minus
27.3.67	RNA.regulation of transcription.putative transcription regulator	at4g10600	Transcript	PHD finger family protein | chr4:6547786-6548864 REVERSE	Mn_minus
27.3.32	RNA.regulation of transcription.WRKY domain transcription factor family	at5g46310	Transcript	WRKY family transcription factor | chr5:18785672-18786956 FORWARD	Mn_minus
27.3.32	RNA.regulation of transcription.WRKY domain transcription factor family	at5g46350	Transcript	Symbols: WRKY8, ATWRKY8 | WRKY8; transcription factor | chr5:18801218-18804043 REVERSE	Mn_minus
27.4	RNA.RNA binding	at4g10610	Transcript	Symbols: RBP37, ATRBP37, CID12 | CID12; RNA binding | chr4:6557237-6559487 FORWARD	Mn_minus
16.8.3	secondary metabolism.flavonoids.dihydroflavonols	at4g10490	Transcript	oxidoreductase, 2OG-Fe(II) oxygenase family protein | chr4:6483867-6485360 FORWARD	Mn_minus
30.3	signalling.calcium	at1g24620	Transcript	polcalcin, putative / calcium-binding pollen allergen, putative | chr1:8723712-8724459 REVERSE	Mn_minus
30.3	signalling.calcium	at4g10640	Transcript	Symbols: IQD16 | IQD16 (IQ-domain 16); calmodulin binding | chr4:6571899-6574427 FORWARD	Mn_minus
30.11	signalling.light	at3g49970	Transcript	phototropic-responsive protein, putative | chr3:18527216-18529066 REVERSE	Mn_minus
30.8	signalling.misc	at4g14010	Transcript	Symbols: RALFL32 | RALFL32 (ralf-like 32); signal transducer | chr4:8092833-8093382 REVERSE	Mn_minus
30.2.9	signalling.receptor kinases.leucine rich repeat IX	at1g24650	Transcript	leucine-rich repeat family protein / protein kinase family protein | chr1:8734570-8737315 FORWARD	Mn_minus
30.2.12	signalling.receptor kinases.leucine rich repeat XII	at5g46330	Transcript	Symbols: FLS2 | FLS2 (FLAGELLIN-SENSITIVE 2); ATP binding / kinase/ protein binding / protein serine/threonine kinase/ transmembrane receptor protein serine/threonine kinase | chr5:18791736-18795546 FORWARD	Mn_minus
30.2.99	signalling.receptor kinases.misc	at1g05700	Transcript	leucine-rich repeat protein kinase, putative | chr1:1709796-1713245 FORWARD	Mn_minus
20.2.3	stress.abiotic.drought/salt	at4g10440	Transcript	dehydration-responsive family protein | chr4:6459728-6461932 REVERSE	Mn_minus
20.2.99	stress.abiotic.unspecified	at4g14060	Transcript	major latex protein-related / MLP-related | chr4:8107337-8108307 FORWARD	Mn_minus
20.1	stress.biotic	at1g05760	Transcript	Symbols: RTM1 | RTM1 (restricted tev movement 1); sugar binding | chr1:1723734-1724486 REVERSE	Mn_minus
20.1.7	stress.biotic.PR-proteins	at4g10457	Transcript	Symbols: SCRL1 | SCRL1 (SCR-Like 1) | chr4:6466900-6467270 REVERSE	Mn_minus
20.1.7	stress.biotic.PR-proteins	at4g10595	Transcript	Symbols: LCR2 | LCR2 (Low-molecular-weight cysteine-rich 2) | chr4:6545340-6546401 FORWARD	Mn_minus
20.1.7	stress.biotic.PR-proteins	at5g38340	Transcript	disease resistance protein (TIR-NBS-LRR class), putative | chr5:15320507-15324061 FORWARD	Mn_minus
20.1.7	stress.biotic.PR-proteins	at5g38350	Transcript	disease resistance protein (NBS-LRR class), putative | chr5:15328659-15331528 FORWARD	Mn_minus
20.1.7	stress.biotic.PR-proteins	at5g45440	Transcript	disease resistance protein-related | chr5:18412308-18413555 REVERSE	Mn_minus
20.1.7	stress.biotic.PR-proteins	at5g45490	Transcript	disease resistance protein-related | chr5:18431003-18432397 FORWARD	Mn_minus
20.1.7.12	stress.biotic.PR-proteins.plant defensins	at4g10603	Transcript	Encodes a defensin-like (DEFL) family protein. | chr4:6550978-6551834 FORWARD	Mn_minus
20.1.2	stress.biotic.receptors	at5g46270	Transcript	ATP binding / nucleoside-triphosphatase/ nucleotide binding / protein binding / transmembrane receptor | chr5:18764349-18769090 REVERSE	Mn_minus
34.5	transport.ammonium	at1g64780	Transcript	Symbols: ATAMT1;2, AMT1;2 | ATAMT1;2 (AMMONIUM TRANSPORTER 1;2); ammonium transmembrane transporter | chr1:24060770-24062630 REVERSE	Mn_minus
34.15	transport.potassium	at5g46360	Transcript	Symbols: KCO3, ATKCO3 | KCO3 (CA2+ ACTIVATED OUTWARD RECTIFYING K+ CHANNEL 3); calcium ion binding / outward rectifier potassium channel | chr5:18806821-18808224 REVERSE	Mn_minus
33.99	development.unspecified	at1g69970	Transcript	Symbols: CLE26 | CLE26 (CLAVATA3/ESR-RELATED 26); protein binding / receptor binding | chr1:26353900-26354256 REVERSE	Mn_plus
28.1	DNA.synthesis/chromatin structure	at1g70070	Transcript	Symbols: EMB25, PDE317, ISE2 | EMB25 (EMBRYO DEFECTIVE 25); ATP-dependent helicase/ RNA helicase | chr1:26390016-26394196 REVERSE	Mn_plus
17.2.3	hormone metabolism.auxin.induced-regulated-responsive-activated	at1g14970	Transcript	unknown protein | chr1:5161949-5164917 REVERSE	Mn_plus
26.13	misc.acid and other phosphatases	at1g15080	Transcript	Symbols: ATPAP2, ATLPP2, LPP2 | LPP2 (LIPID PHOSPHATE PHOSPHATASE 2); acid phosphatase/ phosphatidate phosphatase | chr1:5187626-5189673 FORWARD	Mn_plus
35.1	not assigned.no ontology	at1g15040	Transcript	glutamine amidotransferase-related | chr1:5179887-5181389 REVERSE	Mn_plus
35.1.25	not assigned.no ontology.paired amphipathic helix repeat-containing protein	at1g70030	Transcript	paired amphipathic helix repeat-containing protein | chr1:26378794-26380379 FORWARD	Mn_plus
35.1.25	not assigned.no ontology.paired amphipathic helix repeat-containing protein	at1g70060	Transcript	Symbols: SNL4 | SNL4 (SIN3-LIKE 4) | chr1:26383789-26389916 FORWARD	Mn_plus
35.2	not assigned.unknown	at1g14990	Transcript	unknown protein | chr1:5167147-5168243 REVERSE	Mn_plus
35.2	not assigned.unknown	at1g15010	Transcript	unknown protein | chr1:5171207-5171742 FORWARD	Mn_plus
35.2	not assigned.unknown	at1g15030	Transcript	Encodes a Cysteine-rich peptide (CRP) family protein | chr1:5177529-5180049 FORWARD	Mn_plus
35.2	not assigned.unknown	at1g15045	Transcript	hypothetical protein | chr1:5181857-5181964 FORWARD	Mn_plus
35.2	not assigned.unknown	at1g15060	Transcript	LOCATED IN: chloroplast; EXPRESSED IN: 23 plant structures; EXPRESSED DURING: 14 growth stages; CONTAINS InterPro DOMAIN/s: Uncharacterised conserved protein UCP031088, alpha/beta hydrolase, At1g15070 (InterPro:IPR016969); BEST Arabidopsis thaliana protein match is: unknown protein (TAIR:AT1G73750.1); Has 120 Blast hits to 104 proteins in 29 species: Archae - 0; Bacteria - 61; Metazoa - 1; Fungi …	Mn_plus
35.2	not assigned.unknown	at1g69980	Transcript	unknown protein | chr1:26356356-26357667 REVERSE	Mn_plus
35.2	not assigned.unknown	at1g70020	Transcript	unknown protein | chr1:26377370-26378359 FORWARD	Mn_plus
35.2	not assigned.unknown	at1g70040	Transcript	unknown protein | chr1:26381233-26382131 FORWARD	Mn_plus
29.5.5	protein.degradation.serine protease	at1g15000	Transcript	Symbols: scpl50 | scpl50 (serine carboxypeptidase-like 50); serine-type carboxypeptidase | chr1:5168596-5170066 FORWARD	Mn_plus
29.5.11.4.2	protein.degradation.ubiquitin.E3.RING	at1g15100	Transcript	Symbols: RHA2A | RHA2A; protein binding / ubiquitin-protein ligase/ zinc ion binding | chr1:5193426-5194203 REVERSE	Mn_plus
29.5.11.4.3.2	protein.degradation.ubiquitin.E3.SCF.FBOX	at1g15015	Transcript	FUNCTIONS IN: molecular_function unknown; INVOLVED IN: biological_process unknown; LOCATED IN: cellular_component unknown; CONTAINS InterPro DOMAIN/s: Cyclin-like F-box (InterPro:IPR001810); BEST Arabidopsis thaliana protein match is: F-box protein-related / SLF-related (TAIR:AT5G10340.1); Has 147 Blast hits to 147 proteins in 11 species: Archae - 0; Bacteria - 0; Metazoa - 0; Fungi - 0; Plants -…	Mn_plus
29.6	protein.folding	at1g14980	Transcript	Symbols: CPN10 | CPN10 (CHAPERONIN 10); chaperone binding | chr1:5165628-5166745 REVERSE	Mn_plus
21.1.2	redox.thioredoxin.QSOX	at1g15020	Transcript	Symbols: ATQSOX1, QSO2 | thioredoxin family protein | chr1:5173125-5176223 REVERSE	Mn_plus
27.3.40	RNA.regulation of transcription.Aux/IAA family	at1g15050	Transcript	Symbols: IAA34 | IAA34 (INDOLE-3-ACETIC ACID INDUCIBLE 34); transcription factor | chr1:5182256-5183243 REVERSE	Mn_plus
27.3.26	RNA.regulation of transcription.MYB-related transcription factor family	at1g70000	Transcript	DNA-binding family protein | chr1:26363278-26364699 REVERSE	Mn_plus
30.2.10	signalling.receptor kinases.leucine rich repeat X	at1g69990	Transcript	leucine-rich repeat transmembrane protein kinase, putative | chr1:26360235-26362010 REVERSE	Mn_plus
20.2.99	stress.abiotic.unspecified	at1g14940	Transcript	major latex protein-related / MLP-related | chr1:5154537-5155563 REVERSE	Mn_plus
20.2.99	stress.abiotic.unspecified	at1g14950	Transcript	major latex protein-related / MLP-related | chr1:5157336-5158269 REVERSE	Mn_plus
20.2.99	stress.abiotic.unspecified	at1g14960	Transcript	major latex protein-related / MLP-related | chr1:5159199-5160083 REVERSE	Mn_plus
13.2.3.4	amino acid metabolism.degradation.aspartate family.methionine	at4g13940	Transcript	Symbols: HOG1, EMB1395, SAHH1, MEE58, ATSAHH1 | MEE58 (MATERNAL EFFECT EMBRYO ARREST 58); adenosylhomocysteinase/ copper ion binding | chr4:8054862-8057139 FORWARD	Mn_response
25.1	C1-metabolism.glycine hydroxymethyltransferase	at4g13930	Transcript	Symbols: SHM4 | SHM4 (serine hydroxymethyltransferase 4); catalytic/ glycine hydroxymethyltransferase/ pyridoxal phosphate binding | chr4:8047692-8050106 REVERSE	Mn_response
33.99	development.unspecified	at3g23635	Transcript	Symbols: RTFL13 | RTFL13 (ROTUNDIFOLIA LIKE 13) | chr3:8497941-8498072 REVERSE	Mn_response
28.1	DNA.synthesis/chromatin structure	at5g35910	Transcript	3'-5' exonuclease domain-containing protein / helicase and RNase D C-terminal domain-containing protein / HRDC domain-containing protein | chr5:14029686-14035405 REVERSE	Mn_response
17.4.1	hormone metabolism.cytokinin.synthesis-degradation	at3g23630	Transcript	Symbols: ATIPT7, IPT7 | ATIPT7; ATP binding / tRNA isopentenyltransferase/ transferase, transferring alkyl or aryl (other than methyl) groups | chr3:8488695-8490210 FORWARD	Mn_response
11.1.8	lipid metabolism.FA synthesis and FA elongation.acyl coa ligase	at5g35930	Transcript	AMP-dependent synthetase and ligase family protein | chr5:14066992-14074751 REVERSE	Mn_response
26.1	misc.cytochrome P450	at5g35917	Transcript	Symbols: CYP79A3P | CYP79A3P; electron carrier/ heme binding / iron ion binding / monooxygenase | chr5:14049123-14051128 FORWARD	Mn_response
26.1	misc.cytochrome P450	at5g35920	Transcript	Symbols: CYP79A4P | CYP79A4P; electron carrier/ heme binding / iron ion binding / monooxygenase | chr5:14056437-14056904 FORWARD	Mn_response
26.1	misc.misc2	at3g23570	Transcript	dienelactone hydrolase family protein | chr3:8457778-8459691 REVERSE	Mn_response
26.1	misc.misc2	at3g23600	Transcript	dienelactone hydrolase family protein | chr3:8473775-8475858 FORWARD	Mn_response
35.1	not assigned.no ontology	at4g13970	Transcript	zinc ion binding | chr4:8070189-8075501 REVERSE	Mn_response
35.2	not assigned.unknown	at3g23590	Transcript	Symbols: RFR1 | RFR1 (REF4-related 1) | chr3:8467449-8473627 FORWARD	Mn_response
35.2	not assigned.unknown	at5g35926	Transcript	FUNCTIONS IN: molecular_function unknown; INVOLVED IN: biological_process unknown; LOCATED IN: cellular_component unknown; CONTAINS InterPro DOMAIN/s: FBD-like (InterPro:IPR006566), Leucine-rich repeat 2 (InterPro:IPR013101); BEST Arabidopsis thaliana protein match is: F-box family protein (TAIR:AT5G41840.1). | chr5:14062676-14065706 FORWARD	Mn_response
23.5.4	nucleotide metabolism.deoxynucleotide metabolism.ribonucleoside-diphosphate reductase	at3g23580	Transcript	Symbols: RNR2, RNR2A | RNR2A (RIBONUCLEOTIDE REDUCTASE 2A); ribonucleoside-diphosphate reductase | chr3:8460045-8462815 FORWARD	Mn_response
29.5	protein.degradation	at3g23605	Transcript	UBX domain-containing protein | chr3:8476571-8477392 FORWARD	Mn_response
29.5.11.4.3.2	protein.degradation.ubiquitin.E3.SCF.FBOX	at3g23633	Transcript	FUNCTIONS IN: molecular_function unknown; INVOLVED IN: biological_process unknown; LOCATED IN: cellular_component unknown; CONTAINS InterPro DOMAIN/s: F-box associated (InterPro:IPR006527); BEST Arabidopsis thaliana protein match is: F-box family protein (FBX9) (TAIR:AT2G04920.1); Has 396 Blast hits to 387 proteins in 2 species: Archae - 0; Bacteria - 0; Metazoa - 0; Fungi - 0; Plants - 396; Viru…	Mn_response
29.5.11.4.3.2	protein.degradation.ubiquitin.E3.SCF.FBOX	at4g13960	Transcript	F-box family protein | chr4:8060681-8062231 REVERSE	Mn_response
29.5.11.4.3.2	protein.degradation.ubiquitin.E3.SCF.FBOX	at4g13965	Transcript	FUNCTIONS IN: molecular_function unknown; INVOLVED IN: biological_process unknown; LOCATED IN: cellular_component unknown; CONTAINS InterPro DOMAIN/s: FBD (InterPro:IPR013596), FBD-like (InterPro:IPR006566), Leucine-rich repeat 2 (InterPro:IPR013101); BEST Arabidopsis thaliana protein match is: F-box family protein (TAIR:AT1G55030.1); Has 1305 Blast hits to 1279 proteins in 17 species: Archae - 0…	Mn_response
29.5.11.4.3.2	protein.degradation.ubiquitin.E3.SCF.FBOX	at4g13985	Transcript	Symbols: FBD1 | FBD1 (FBD-ASSOCIATED F-BOX PROTEIN) | chr4:8080118-8081669 REVERSE	Mn_response
29.4	protein.postranslational modification	at3g23610	Transcript	dual specificity protein phosphatase (DsPTP1) | chr3:8478079-8479857 FORWARD	Mn_response
29.2.2.50	protein.synthesis.ribosome biogenesis.BRIX	at3g23620	Transcript	brix domain-containing protein | chr3:8480025-8482157 FORWARD	Mn_response
27.3.23	RNA.regulation of transcription.HSF,Heat-shock transcription factor family	at4g13980	Transcript	Symbols: AT-HSFA5, HSFA5 | AT-HSFA5; DNA binding / transcription factor | chr4:8076980-8079314 REVERSE	Mn_response
30.8	signalling.misc	at4g13950	Transcript	Symbols: RALFL31 | RALFL31 (ralf-like 31); signal transducer | chr4:8058072-8058675 REVERSE	Mn_response
20.1.7	stress.biotic.PR-proteins	at4g13920	Transcript	Symbols: AtRLP50 | AtRLP50 (Receptor Like Protein 50); kinase/ protein binding | chr4:8043803-8046559 FORWARD	Mn_response
20.1.7.12	stress.biotic.PR-proteins.plant defensins	at4g13955	Transcript	Encodes a defensin-like (DEFL) family protein. | chr4:8059307-8059742 FORWARD	Mn_response
20.1.7.12	stress.biotic.PR-proteins.plant defensins	at4g13968	Transcript	Encodes a defensin-like (DEFL) family protein. | chr4:8069134-8069901 FORWARD	Mn_response
31.4	cell.vesicle transport	at4g08180	Transcript	Symbols: ORP1C | ORP1C (OSBP(OXYSTEROL BINDING PROTEIN)-RELATED PROTEIN 1C); oxysterol binding / phosphoinositide binding | chr4:5169484-5173662 FORWARD	relative Zn_minus
26.21	misc.protease inhibitor/seed storage/lipid transfer protein (LTP) family protein	at3g43720	Transcript	protease inhibitor/seed storage/lipid transfer protein (LTP) family protein | chr3:15615386-15617149 REVERSE	relative Zn_minus
35.1	not assigned.no ontology	at4g08140	Transcript	FUNCTIONS IN: molecular_function unknown; INVOLVED IN: biological_process unknown; LOCATED IN: cellular_component unknown; BEST Arabidopsis thaliana protein match is: RPN1A (26S PROTEASOME REGULATORY SUBUNIT S2 1A); binding / enzyme regulator (TAIR:AT2G20580.1); Has 286 Blast hits to 286 proteins in 120 species: Archae - 0; Bacteria - 0; Metazoa - 123; Fungi - 87; Plants - 35; Viruses - 0; Other …	relative Zn_minus
35.1	not assigned.no ontology	at4g08160	Transcript	glycosyl hydrolase family 10 protein / carbohydrate-binding domain-containing protein | chr4:5159034-5162774 REVERSE	relative Zn_minus
35.2	not assigned.unknown	at3g43682	Transcript	unknown protein | chr3:15584589-15585426 FORWARD	relative Zn_minus
35.2	not assigned.unknown	at3g43722	Transcript	unknown protein | chr3:15620912-15621007 REVERSE	relative Zn_minus
35.2	not assigned.unknown	at4g08151	Transcript	unknown protein | chr4:5151863-5151979 REVERSE	relative Zn_minus
35.2	not assigned.unknown	at4g08176	Transcript	unknown protein | chr4:5168567-5168689 FORWARD	relative Zn_minus
29.5.11.4.5.2	protein.degradation.ubiquitin.E3.BTB/POZ Cullin3.BTB/POZ	at3g43700	Transcript	Symbols: ATBPM6 | ATBPM6 (BTB-POZ and MATH domain 6); protein binding | chr3:15601868-15603888 FORWARD	relative Zn_minus
29.5.11.4.3.2	protein.degradation.ubiquitin.E3.SCF.FBOX	at3g43710	Transcript	kelch repeat-containing F-box family protein | chr3:15605608-15606744 FORWARD	relative Zn_minus
27.3.22	RNA.regulation of transcription.HB,Homeobox transcription factor family	at4g08150	Transcript	Symbols: KNAT1, BP, BP1 | KNAT1 (KNOTTED-LIKE FROM ARABIDOPSIS THALIANA); transcription factor | chr4:5147700-5150966 REVERSE	relative Zn_minus
30.4.5	signalling.phosphinositides.inositol-1,3,4-trisphosphate 5/6-kinase	at4g08170	Transcript	inositol 1,3,4-trisphosphate 5/6-kinase family protein | chr4:5163399-5167179 REVERSE	relative Zn_minus
13.1.1.3.1	amino acid metabolism.synthesis.central amino acid metabolism.alanine.alanine aminotransferase	at1g23310	Transcript	Symbols: GGT1, AOAT1 | GGT1 (GLUTAMATE:GLYOXYLATE AMINOTRANSFERASE); L-alanine:2-oxoglutarate aminotransferase/ glycine:2-oxoglutarate aminotransferase | chr1:8268416-8271933 REVERSE	relative Zn_plus
31.1	cell.organisation	at1g23220	Transcript	dynein light chain type 1 family protein | chr1:8242423-8244403 FORWARD	relative Zn_plus
18.3.1	Co-factor and vitamine metabolism.riboflavin.GTP cyclohydrolase II	at5g59750	Transcript	riboflavin biosynthesis protein, putative | chr5:24073275-24075542 FORWARD	relative Zn_plus
33.99	development.unspecified	at1g23240	Transcript	caleosin-related family protein | chr1:8252715-8254625 REVERSE	relative Zn_plus
28.1.3.2.4	DNA.synthesis/chromatin structure.histone.core.H4	at5g59690	Transcript	histone H4 | chr5:24051552-24052143 FORWARD	relative Zn_plus
11.4	lipid metabolism.TAG synthesis	at1g23240	Transcript	caleosin-related family protein | chr1:8252715-8254625 REVERSE	relative Zn_plus
11.4	lipid metabolism.TAG synthesis	at1g23250	Transcript	calcium ion binding | chr1:8255233-8256770 REVERSE	relative Zn_plus
26.3.4	misc.gluco-, galacto- and mannosidases.endoglucanase	at1g23210	Transcript	Symbols: AtGH9B6 | AtGH9B6 (Arabidopsis thaliana glycosyl hydrolase 9B6); catalytic/ hydrolase, hydrolyzing O-glycosyl compounds | chr1:8240174-8242129 FORWARD	relative Zn_plus
35.2	not assigned.unknown	at1g23270	Transcript	unknown protein | chr1:8259602-8260144 REVERSE	relative Zn_plus
35.2	not assigned.unknown	at1g23330	Transcript	unknown protein | chr1:8279588-8281891 REVERSE	relative Zn_plus
35.2	not assigned.unknown	at1g23340	Transcript	unknown protein | chr1:8283896-8286832 REVERSE	relative Zn_plus
35.2	not assigned.unknown	at5g59760	Transcript	unknown protein | chr5:24075628-24076512 REVERSE	relative Zn_plus
35.2	not assigned.unknown	at5g59790	Transcript	unknown protein | chr5:24090715-24093168 FORWARD	relative Zn_plus
29.5.1	protein.degradation.subtilases	at5g59810	Transcript	Symbols: ATSBT5.4, SBT5.4 | SBT5.4; identical protein binding / serine-type endopeptidase | chr5:24096815-24100557 REVERSE	relative Zn_plus
29.5.11.3	protein.degradation.ubiquitin.E2	at1g23260	Transcript	Symbols: MMZ1, UEV1A | MMZ1 (MMS ZWEI HOMOLOGUE 1); protein binding / ubiquitin-protein ligase | chr1:8256986-8258688 REVERSE	relative Zn_plus
29.4	protein.postranslational modification	at5g59740	Transcript	UDP-galactose/UDP-glucose transporter-related | chr5:24070051-24073055 REVERSE	relative Zn_plus
29.4	protein.postranslational modification	at5g59770	Transcript	FUNCTIONS IN: molecular_function unknown; INVOLVED IN: biological_process unknown; LOCATED IN: cellular_component unknown; EXPRESSED IN: 22 plant structures; EXPRESSED DURING: 13 growth stages; CONTAINS InterPro DOMAIN/s: Protein-tyrosine phosphatase-like, PTPLA (InterPro:IPR007482); BEST Arabidopsis thaliana protein match is: PAS2 (PASTICCINO 2); enoyl-CoA hydratase/ protein tyrosine phosphatase…	relative Zn_plus
29.2.1.2.2.527	protein.synthesis.ribosomal protein.eukaryotic.60S subunit.L27A	at1g23290	Transcript	Symbols: RPL27A, RPL27AB | RPL27AB; structural constituent of ribosome | chr1:8262984-8263587 FORWARD	relative Zn_plus
27.3.59	RNA.regulation of transcription.Methyl binding domain proteins	at5g59800	Transcript	Symbols: MBD7, ATMBD7 | MBD7 (METHYL-CPG-BINDING DOMAIN 7); DNA binding / DNA demethylase/ methyl-CpG binding | chr5:24094474-24096532 REVERSE	relative Zn_plus
27.3.25	RNA.regulation of transcription.MYB domain transcription factor family	at5g59780	Transcript	Symbols: MYB59, ATMYB59-3 | MYB59 (MYB DOMAIN PROTEIN 59); DNA binding / transcription factor | chr5:24082197-24083424 REVERSE	relative Zn_plus
27.3.67	RNA.regulation of transcription.putative transcription regulator	at1g23230	Transcript	unknown protein | chr1:8244440-8251741 FORWARD	relative Zn_plus
27.3.99	RNA.regulation of transcription.unclassified	at1g23280	Transcript	MAK16 protein-related | chr1:8260865-8262772 REVERSE	relative Zn_plus
27.3.99	RNA.regulation of transcription.unclassified	at5g59710	Transcript	Symbols: VIP2, AtVIP2 | VIP2 (VIRE2 INTERACTING PROTEIN2); protein binding / transcription regulator | chr5:24057407-24061918 FORWARD	relative Zn_plus
27.3.99	RNA.regulation of transcription.unclassified	at5g59730	Transcript	Symbols: ATEXO70H7 | ATEXO70H7 (EXOCYST SUBUNIT EXO70 FAMILY PROTEIN H7); protein binding | chr5:24063877-24066170 REVERSE	relative Zn_plus
16.5.99.1	secondary metabolism.sulfur-containing.misc.alliinase	at1g23320	Transcript	Symbols: TAR1 | TAR1 (TRYPTOPHAN AMINOTRANSFERASE RELATED 1); L-tryptophan:2-oxoglutarate aminotransferase/ L-tryptophan:pyruvate aminotransferase/ carbon-sulfur lyase | chr1:8273423-8275350 REVERSE	relative Zn_plus
30.2.16	signalling.receptor kinases.Catharanthus roseus-like RLK1	at5g59700	Transcript	protein kinase, putative | chr5:24052385-24055425 REVERSE	relative Zn_plus
30.2.1	signalling.receptor kinases.leucine rich repeat I	at5g59680	Transcript	leucine-rich repeat protein kinase, putative | chr5:24046792-24050801 FORWARD	relative Zn_plus
20.2.1	stress.abiotic.heat	at5g59720	Transcript	Symbols: HSP18.2 | HSP18.2 (heat shock protein 18.2) | chr5:24062577-24063277 FORWARD	relative Zn_plus
34.99	transport.misc	at1g23300	Transcript	MATE efflux family protein | chr1:8263827-8266048 REVERSE	relative Zn_plus
13	amino acid metabolism	at5g65890	Transcript	Symbols: ACR1 | ACR1 (ACT Domain Repeat 1); amino acid binding | chr5:26354909-26357866 FORWARD	relative Zn_response
13.2.2.2	amino acid metabolism.degradation.glutamate family.proline	at3g30775	Transcript	Symbols: ERD5, PRODH, AT-POX, ATPOX, ATPDH, PRO1 | ERD5 (EARLY RESPONSIVE TO DEHYDRATION 5); proline dehydrogenase | chr3:12448636-12451248 REVERSE	relative Zn_response
24	Biodegradation of Xenobiotics	at1g19900	Transcript	glyoxal oxidase-related | chr1:6906899-6908741 REVERSE	relative Zn_response
10.6.1	cell wall.degradation.cellulases and beta -1,4-glucanases	at1g19940	Transcript	Symbols: AtGH9B5 | AtGH9B5 (Arabidopsis thaliana Glycosyl Hydrolase 9B5); catalytic/ hydrolase, hydrolyzing O-glycosyl compounds | chr1:6918191-6920377 REVERSE	relative Zn_response
10.6.3	cell wall.degradation.pectate lyases and polygalacturonases	at3g15720	Transcript	glycoside hydrolase family 28 protein / polygalacturonase (pectinase) family protein | chr3:5325290-5327537 REVERSE	relative Zn_response
10.8.99	cell wall.pectin*esterases.misc	at4g00872	Transcript	enzyme inhibitor/ pectinesterase | chr4:364147-364736 REVERSEweakly similar to ( 108)AT1G56100pectinesterase inhibitor domain-containing protein | chr1:20984034-20987644 REVERSE	relative Zn_response
10.1.4	cell wall.precursor synthesis.UDP-Glc dehydrogenase (UGD)	at5g15490	Transcript	UDP-glucose 6-dehydrogenase, putative | chr5:5027639-5030194 REVERSE	relative Zn_response
31.2	cell.division	at1g19880	Transcript	regulator of chromosome condensation (RCC1) family protein | chr1:6900415-6904069 REVERSE	relative Zn_response
31.1	cell.organisation	at2g02230	Transcript	Symbols: AtPP2-B1 | AtPP2-B1 (Phloem protein 2-B1); carbohydrate binding | chr2:590221-591650 REVERSE	relative Zn_response
31.1	cell.organisation	at2g02240	Transcript	Symbols: MEE66 | MEE66 (maternal effect embryo arrest 66) | chr2:592359-593602 REVERSE	relative Zn_response
31.1	cell.organisation	at2g02250	Transcript	Symbols: AtPP2-B2 | AtPP2-B2 (Phloem protein 2-B2); carbohydrate binding | chr2:594655-595852 REVERSE	relative Zn_response
31.1	cell.organisation	at2g02280	Transcript	Symbols: AtPP2-B4 | AtPP2-B4 (Phloem protein 2-B4); carbohydrate binding | chr2:600491-601439 REVERSE	relative Zn_response
31.1	cell.organisation	at2g02300	Transcript	Symbols: AtPP2-B5 | AtPP2-B5 (Phloem protein 2-B5); carbohydrate binding | chr2:606182-607839 REVERSE	relative Zn_response
31.1	cell.organisation	at2g02310	Transcript	Symbols: AtPP2-B6 | AtPP2-B6 (Phloem protein 2-B6); carbohydrate binding | chr2:608759-610130 REVERSE	relative Zn_response
31.1	cell.organisation	at2g02320	Transcript	Symbols: AtPP2-B7 | AtPP2-B7 (Phloem protein 2-B7); carbohydrate binding | chr2:610428-611843 REVERSE	relative Zn_response
31.1	cell.organisation	at2g02340	Transcript	Symbols: AtPP2-B8 | AtPP2-B8 (Phloem protein 2-B8); carbohydrate binding | chr2:616088-617274 REVERSE	relative Zn_response
31.1	cell.organisation	at2g02350	Transcript	Symbols: SKIP3, AtPP2-B9 | SKIP3 (SKP1 INTERACTING PARTNER 3); carbohydrate binding | chr2:617800-619091 REVERSE	relative Zn_response
31.1	cell.organisation	at3g44050	Transcript	kinesin motor protein-related | chr3:15818738-15824861 FORWARD	relative Zn_response
31.1	cell.organisation	at4g11000	Transcript	ankyrin repeat family protein | chr4:6731020-6732464 FORWARD	relative Zn_response
31.1	cell.organisation	at5g02620	Transcript	ankyrin repeat family protein | chr5:589527-591677 FORWARD	relative Zn_response
31.1	cell.organisation	at5g15500	Transcript	ankyrin repeat family protein | chr5:5031676-5033465 REVERSE	relative Zn_response
31.1	cell.organisation	at5g65860	Transcript	ankyrin repeat family protein | chr5:26347593-26349044 REVERSE	relative Zn_response
31.1	cell.organisation	at5g65930	Transcript	Symbols: ZWI, PKCBP, KCBP | ZWI (ZWICHEL); calmodulin binding / microtubule motor | chr5:26370201-26376520 REVERSE	relative Zn_response
18.5.2.8	Co-factor and vitamine metabolism.folate & vitamine K.vitamine K.2-phytyl-1,4-naphthoquinone methyltransferase	at1g23360	Transcript	UbiE/COQ5 methyltransferase family protein | chr1:8295185-8296919 REVERSE	relative Zn_response
33.2	development.late embryogenesis abundant	at3g15670	Transcript	late embryogenesis abundant protein, putative / LEA protein, putative | chr3:5309886-5310988 REVERSE	relative Zn_response
33.99	development.unspecified	at4g00800	Transcript	binding / protein binding / zinc ion binding | chr4:336945-345714 REVERSE	relative Zn_response
33.99	development.unspecified	at5g65870	Transcript	Symbols: ATPSK5 | ATPSK5 (PHYTOSULFOKINE 5 PRECURSOR); growth factor | chr5:26351508-26352269 FORWARD	relative Zn_response
28.1.3.2.3	DNA.synthesis/chromatin structure.histone.core.H3	at1g19890	Transcript	Symbols: ATMGH3, MGH3 | MGH3 (MALE-GAMETE-SPECIFIC HISTONE H3); DNA binding | chr1:6905034-6906018 FORWARD	relative Zn_response
17.1.1	hormone metabolism.abscisic acid.synthesis-degradation	at1g19950	Transcript	Symbols: HVA22H | HVA22H (HVA22-LIKE PROTEIN H (ATHVA22H)) | chr1:6924184-6926724 FORWARD	relative Zn_response
11.1.1.2.3	lipid metabolism.FA synthesis and FA elongation.Acetyl CoA Carboxylation.heteromeric Complex.Biotin Carboxyl Carrier Protein	at3g15690	Transcript	biotin carboxyl carrier protein of acetyl-CoA carboxylase-related | chr3:5316916-5319613 FORWARD	relative Zn_response
11.1.1.2.3	lipid metabolism.FA synthesis and FA elongation.Acetyl CoA Carboxylation.heteromeric Complex.Biotin Carboxyl Carrier Protein	at5g15530	Transcript	Symbols: BCCP2, CAC1-B | BCCP2 (BIOTIN CARBOXYL CARRIER PROTEIN 2); biotin binding | chr5:5038751-5040840 FORWARD	relative Zn_response
11.1.9	lipid metabolism.FA synthesis and FA elongation.long chain fatty acid CoA ligase	at4g11030	Transcript	long-chain-fatty-acid--CoA ligase, putative / long-chain acyl-CoA synthetase, putative | chr4:6738120-6742229 FORWARD	relative Zn_response
11.9.3.2	lipid metabolism.lipid degradation.lysophospholipases.carboxylesterase	at3g15650	Transcript	phospholipase/carboxylesterase family protein | chr3:5305926-5307968 FORWARD	relative Zn_response
11.9.3.1	lipid metabolism.lipid degradation.lysophospholipases.phospholipase D	at3g15730	Transcript	Symbols: PLDALPHA1, PLD | PLDALPHA1 (PHOSPHOLIPASE D ALPHA 1); phospholipase D | chr3:5330322-5333745 FORWARD	relative Zn_response
26.3.4	misc.gluco-, galacto- and mannosidases.endoglucanase	at4g11050	Transcript	Symbols: AtGH9C3 | AtGH9C3 (Arabidopsis thaliana glycosyl hydrolase 9C3); carbohydrate binding / catalytic/ hydrolase, hydrolyzing O-glycosyl compounds | chr4:6747467-6751311 REVERSE	relative Zn_response
26.9	misc.glutathione S transferases	at2g02380	Transcript	Symbols: ATGSTZ2 | ATGSTZ2; catalytic/ glutathione transferase | chr2:626842-628676 FORWARD	relative Zn_response
26.18	misc.invertase/pectin methylesterase inhibitor family protein	at1g23350	Transcript	invertase/pectin methylesterase inhibitor family protein | chr1:8293595-8294264 REVERSE	relative Zn_response
26.2	misc.UDP glucosyl and glucoronyl transferases	at5g15470	Transcript	Symbols: GAUT14 | GAUT14 (Galacturonosyltransferase 14); polygalacturonate 4-alpha-galacturonosyltransferase/ transferase, transferring glycosyl groups / transferase, transferring hexosyl groups | chr5:5021010-5024742 REVERSE	relative Zn_response
35.1	not assigned.no ontology	at1g42470	Transcript	patched family protein | chr1:15926987-15935208 FORWARD	relative Zn_response
35.1	not assigned.no ontology	at2g02290	Transcript	NLI interacting factor (NIF) family protein | chr2:604453-605361 FORWARD	relative Zn_response
35.1	not assigned.no ontology	at3g44020	Transcript	thylakoid lumenal P17.1 protein | chr3:15801372-15802730 FORWARD	relative Zn_response
35.1	not assigned.no ontology	at4g00780	Transcript	meprin and TRAF homology domain-containing protein / MATH domain-containing protein | chr4:334732-336344 FORWARD	relative Zn_response
35.1	not assigned.no ontology	at5g02590	Transcript	chloroplast lumen common family protein | chr5:583086-584179 FORWARD	relative Zn_response
35.1	not assigned.no ontology	at5g02600	Transcript	heavy-metal-associated domain-containing protein | chr5:584162-586906 REVERSE	relative Zn_response
35.1	not assigned.no ontology	at5g15440	Transcript	Symbols: EDL1 | EDL1 (EID1-like 1) | chr5:5012061-5014281 FORWARD	relative Zn_response
35.1.5	not assigned.no ontology.pentatricopeptide (PPR) repeat-containing protein	at5g65820	Transcript	pentatricopeptide (PPR) repeat-containing protein | chr5:26339876-26341789 REVERSE	relative Zn_response
35.2	not assigned.unknown	at1g19960	Transcript	FUNCTIONS IN: molecular_function unknown; INVOLVED IN: biological_process unknown; LOCATED IN: cellular_component unknown; EXPRESSED IN: 21 plant structures; EXPRESSED DURING: 13 growth stages; BEST Arabidopsis thaliana protein match is: transmembrane receptor (TAIR:AT2G32140.1); Has 41 Blast hits to 41 proteins in 16 species: Archae - 0; Bacteria - 2; Metazoa - 25; Fungi - 0; Plants - 9; Viruses…	relative Zn_response
35.2	not assigned.unknown	at1g23330	Transcript	unknown protein | chr1:8279588-8281891 REVERSE	relative Zn_response
35.2	not assigned.unknown	at1g23340	Transcript	unknown protein | chr1:8283896-8286832 REVERSE	relative Zn_response
35.2	not assigned.unknown	at1g23400	Transcript	Symbols: CAF2, ATCAF2 | CAF2; RNA splicing factor, transesterification mechanism | chr1:8312076-8314744 REVERSE	relative Zn_response
35.2	not assigned.unknown	at1g42480	Transcript	unknown protein | chr1:15936230-15938863 FORWARD	relative Zn_response
35.2	not assigned.unknown	at2g02370	Transcript	FUNCTIONS IN: molecular_function unknown; INVOLVED IN: biological_process unknown; LOCATED IN: cellular_component unknown; EXPRESSED IN: 22 plant structures; EXPRESSED DURING: 13 growth stages; CONTAINS InterPro DOMAIN/s: SNARE associated Golgi protein (InterPro:IPR015414); BEST Arabidopsis thaliana protein match is: unknown protein (TAIR:AT1G12450.1); Has 1745 Blast hits to 1745 proteins in 446 …	relative Zn_response
35.2	not assigned.unknown	at3g15750	Transcript	unknown protein | chr3:5335225-5336476 FORWARD	relative Zn_response
35.2	not assigned.unknown	at3g15760	Transcript	unknown protein | chr3:5337547-5338467 FORWARD	relative Zn_response
35.2	not assigned.unknown	at3g15770	Transcript	unknown protein | chr3:5340098-5341339 FORWARD	relative Zn_response
35.2	not assigned.unknown	at3g15780	Transcript	unknown protein | chr3:5341426-5342557 FORWARD	relative Zn_response
35.2	not assigned.unknown	at3g30768	Transcript	unknown protein | chr3:12444673-12444807 REVERSE	relative Zn_response
35.2	not assigned.unknown	at3g30769	Transcript	unknown protein | chr3:12445010-12445132 REVERSE	relative Zn_response
35.2	not assigned.unknown	at3g30770	Transcript	ATP binding / aminoacyl-tRNA ligase/ nucleotide binding | chr3:12445493-12448085 FORWARD	relative Zn_response
35.2	not assigned.unknown	at3g30778	Transcript	unknown protein | chr3:12459185-12459304 REVERSE	relative Zn_response
35.2	not assigned.unknown	at3g44006	Transcript	unknown protein | chr3:15796238-15796417 FORWARD	relative Zn_response
35.2	not assigned.unknown	at4g00770	Transcript	unknown protein | chr4:331157-333477 FORWARD	relative Zn_response
35.2	not assigned.unknown	at4g11020	Transcript	unknown protein | chr4:6734689-6736075 REVERSE	relative Zn_response
35.2	not assigned.unknown	at5g02630	Transcript	LOCATED IN: endomembrane system, integral to membrane; EXPRESSED IN: 21 plant structures; EXPRESSED DURING: 13 growth stages; CONTAINS InterPro DOMAIN/s: Transmembrane receptor, eukaryota (InterPro:IPR009637); BEST Arabidopsis thaliana protein match is: unknown protein (TAIR:AT5G18520.1); Has 344 Blast hits to 343 proteins in 73 species: Archae - 0; Bacteria - 0; Metazoa - 225; Fungi - 2; Plants …	relative Zn_response
35.2	not assigned.unknown	at5g02640	Transcript	unknown protein | chr5:594179-594867 REVERSE	relative Zn_response
35.2	not assigned.unknown	at5g02650	Transcript	unknown protein | chr5:597504-599786 FORWARD	relative Zn_response
35.2	not assigned.unknown	at5g02660	Transcript	zinc ion binding | chr5:600499-602658 FORWARD	relative Zn_response
35.2	not assigned.unknown	at5g02670	Transcript	FUNCTIONS IN: molecular_function unknown; INVOLVED IN: biological_process unknown; LOCATED IN: cellular_component unknown; EXPRESSED IN: 21 plant structures; EXPRESSED DURING: 13 growth stages; BEST Arabidopsis thaliana protein match is: polynucleotide adenylyltransferase/ protein binding (TAIR:AT3G06560.1); Has 13 Blast hits to 7 proteins in 2 species: Archae - 0; Bacteria - 0; Metazoa - 0; Fung…	relative Zn_response
35.2	not assigned.unknown	at5g02680	Transcript	ATP binding / aminoacyl-tRNA ligase/ nucleotide binding | chr5:605712-606765 FORWARD	relative Zn_response
35.2	not assigned.unknown	at5g02690	Transcript	unknown protein | chr5:607190-607704 FORWARD	relative Zn_response
35.2	not assigned.unknown	at5g02710	Transcript	unknown protein | chr5:612570-614499 FORWARD	relative Zn_response
35.2	not assigned.unknown	at5g02720	Transcript	unknown protein | chr5:613782-614313 REVERSE	relative Zn_response
35.2	not assigned.unknown	at5g02740	Transcript	nucleotide binding | chr5:616432-618618 FORWARD	relative Zn_response
35.2	not assigned.unknown	at5g15420	Transcript	unknown protein | chr5:5007826-5008964 REVERSE	relative Zn_response
35.2	not assigned.unknown	at5g15510	Transcript	FUNCTIONS IN: molecular_function unknown; INVOLVED IN: biological_process unknown; EXPRESSED IN: 17 plant structures; EXPRESSED DURING: 7 growth stages; CONTAINS InterPro DOMAIN/s: Targeting for Xklp2 (InterPro:IPR009675); BEST Arabidopsis thaliana protein match is: unknown protein (TAIR:AT3G01015.1); Has 992 Blast hits to 819 proteins in 107 species: Archae - 0; Bacteria - 11; Metazoa - 477; Fun…	relative Zn_response
35.2	not assigned.unknown	at5g65810	Transcript	unknown protein | chr5:26337665-26339746 REVERSE	relative Zn_response
35.2	not assigned.unknown	at5g65840	Transcript	FUNCTIONS IN: molecular_function unknown; INVOLVED IN: biological_process unknown; LOCATED IN: chloroplast stroma, chloroplast; EXPRESSED IN: 22 plant structures; EXPRESSED DURING: 13 growth stages; CONTAINS InterPro DOMAIN/s: Thioredoxin fold (InterPro:IPR012335), Thioredoxin-like fold (InterPro:IPR012336); BEST Arabidopsis thaliana protein match is: unknown protein (TAIR:AT2G37240.1); Has 167 B…	relative Zn_response
35.2	not assigned.unknown	at5g65880	Transcript	unknown protein | chr5:26352995-26353761 FORWARD	relative Zn_response
35.2	not assigned.unknown	at5g65925	Transcript	unknown protein | chr5:26369045-26369751 FORWARD	relative Zn_response
23.4.10	nucleotide metabolism.phosphotransfer and pyrophosphatases.nucleoside diphosphate kinase	at4g11010	Transcript	Symbols: NDPK3 | NDPK3 (NUCLEOSIDE DIPHOSPHATE KINASE 3); ATP binding / nucleoside diphosphate kinase | chr4:6732580-6734361 REVERSE	relative Zn_response
29.5.11.4.2	protein.degradation.ubiquitin.E3.RING	at3g15740	Transcript	zinc finger (C3HC4-type RING finger) family protein | chr3:5333879-5334553 REVERSE	relative Zn_response
29.5.11.4.2	protein.degradation.ubiquitin.E3.RING	at5g02750	Transcript	zinc finger (C3HC4-type RING finger) family protein | chr5:620094-621179 FORWARD	relative Zn_response
29.5.11.4.2	protein.degradation.ubiquitin.E3.RING	at5g65920	Transcript	U-box domain-containing protein | chr5:26364015-26365998 REVERSE	relative Zn_response
29.5.11.4.3.2	protein.degradation.ubiquitin.E3.SCF.FBOX	at1g19930	Transcript	kelch repeat-containing F-box family protein | chr1:6917020-6918138 FORWARD	relative Zn_response
29.5.11.4.3.2	protein.degradation.ubiquitin.E3.SCF.FBOX	at1g23390	Transcript	kelch repeat-containing F-box family protein | chr1:8309112-8310649 REVERSE	relative Zn_response
29.5.11.4.3.2	protein.degradation.ubiquitin.E3.SCF.FBOX	at2g02250	Transcript	Symbols: AtPP2-B2 | AtPP2-B2 (Phloem protein 2-B2); carbohydrate binding | chr2:594655-595852 REVERSE	relative Zn_response
29.5.11.4.3.2	protein.degradation.ubiquitin.E3.SCF.FBOX	at2g02360	Transcript	Symbols: AtPP2-B10 | AtPP2-B10 (Phloem protein 2-B10); carbohydrate binding | chr2:619406-620768 REVERSE	relative Zn_response
29.5.11.4.3.2	protein.degradation.ubiquitin.E3.SCF.FBOX	at4g00755	Transcript	F-box family protein | chr4:325065-327008 FORWARD	relative Zn_response
29.5.11.4.3.2	protein.degradation.ubiquitin.E3.SCF.FBOX	at5g02700	Transcript	F-box family protein | chr5:609381-611679 REVERSE	relative Zn_response
29.5.11.4.3.2	protein.degradation.ubiquitin.E3.SCF.FBOX	at5g65850	Transcript	F-box family protein | chr5:26346314-26347610 FORWARD	relative Zn_response
29.4	protein.postranslational modification	at4g11040	Transcript	protein phosphatase 2C, putative / PP2C, putative | chr4:6745161-6746698 FORWARD	relative Zn_response
29.2.1.2.1.19	protein.synthesis.ribosomal protein.eukaryotic.40S subunit.S19	at5g15520	Transcript	40S ribosomal protein S19 (RPS19B) | chr5:5037021-5038172 REVERSE	relative Zn_response
29.2.1.2.1.29	protein.synthesis.ribosomal protein.eukaryotic.40S subunit.S29	at3g44010	Transcript	40S ribosomal protein S29 (RPS29B) | chr3:15799931-15801200 REVERSE	relative Zn_response
29.2.1.2.2.35	protein.synthesis.ribosomal protein.eukaryotic.60S subunit.L35	at5g02610	Transcript	60S ribosomal protein L35 (RPL35D) | chr5:587518-588733 FORWARD	relative Zn_response
29.2.1.2.2.81	protein.synthesis.ribosomal protein.eukaryotic.60S subunit.P1	at4g00810	Transcript	60S acidic ribosomal protein P1 (RPP1B) | chr4:345952-347184 REVERSE	relative Zn_response
29.2.2.3.5	protein.synthesis.ribosome biogenesis.Pre-rRNA processing and modifications.DExD-box helicases	at5g65900	Transcript	DEAD/DEAH box helicase, putative | chr5:26358206-26361443 FORWARD	relative Zn_response
29.3.4.99	protein.targeting.secretory pathway.unspecified	at3g15710	Transcript	signal peptidase, putative | chr3:5323358-5324908 REVERSE	relative Zn_response
21.4	redox.glutaredoxins	at3g15660	Transcript	Symbols: ATGRX4, GRX4 | GRX4 (GLUTAREDOXIN 4); metal ion binding | chr3:5307944-5309557 REVERSE	relative Zn_response
27.3.4	RNA.regulation of transcription.ARF, Auxin Response Factor family	at1g19850	Transcript	Symbols: MP, ARF5, IAA24 | MP (MONOPTEROS); transcription factor | chr1:6886879-6891374 FORWARD	relative Zn_response
27.3.6	RNA.regulation of transcription.bHLH,Basic Helix-Loop-Helix family	at4g00870	Transcript	basic helix-loop-helix (bHLH) family protein | chr4:362169-363691 REVERSE	relative Zn_response
27.3.11	RNA.regulation of transcription.C2H2 zinc finger family	at5g15480	Transcript	zinc finger (C2H2 type) family protein | chr5:5025952-5027160 REVERSE	relative Zn_response
27.3.22	RNA.regulation of transcription.HB,Homeobox transcription factor family	at1g23380	Transcript	Symbols: KNAT6, KNAT6L, KNAT6S | KNAT6; DNA binding / transcription activator/ transcription factor | chr1:8297291-8302600 REVERSE	relative Zn_response
27.3.53	RNA.regulation of transcription.High mobility group (HMG) family	at4g11080	Transcript	high mobility group (HMG1/2) family protein | chr4:6760867-6763272 REVERSE	relative Zn_response
27.3.59	RNA.regulation of transcription.Methyl binding domain proteins	at3g15790	Transcript	Symbols: MBD11, ATMBD11 | MBD11; DNA binding / methyl-CpG binding | chr3:5343016-5344700 FORWARD	relative Zn_response
27.3.65	RNA.regulation of transcription.Polycomb Group (PcG)	at5g65910	Transcript	BSD domain-containing protein | chr5:26361440-26363460 REVERSE	relative Zn_response
27.3.66	RNA.regulation of transcription.Psudo ARR transcription factor family	at4g00760	Transcript	Symbols: APRR8, PRR8 | APRR8 (PSEUDO-RESPONSE REGULATOR 8); transcription regulator/ two-component response regulator | chr4:327025-329048 REVERSE	relative Zn_response
27.3.67	RNA.regulation of transcription.putative transcription regulator	at3g43990	Transcript	bromo-adjacent homology (BAH) domain-containing protein | chr3:15782538-15785178 REVERSE	relative Zn_response
27.3.99	RNA.regulation of transcription.unclassified	at1g19860	Transcript	zinc finger (CCCH-type) family protein | chr1:6891429-6894736 REVERSE	relative Zn_response
27.3.99	RNA.regulation of transcription.unclassified	at4g00840	Transcript	zinc ion binding | chr4:355258-357279 REVERSE	relative Zn_response
27.3.99	RNA.regulation of transcription.unclassified	at4g00850	Transcript	Symbols: GIF3 | GIF3 (GRF1-INTERACTING FACTOR 3); protein binding / transcription coactivator | chr4:357551-359194 FORWARD	relative Zn_response
27.3.99	RNA.regulation of transcription.unclassified	at4g11060	Transcript	Symbols: MTSSB | MTSSB (mitochondrially targeted single-stranded DNA binding protein); single-stranded DNA binding | chr4:6754587-6756532 REVERSE	relative Zn_response
27.3.32	RNA.regulation of transcription.WRKY domain transcription factor family	at4g11070	Transcript	Symbols: WRKY41, AtWRKY41 | WRKY41; transcription factor | chr4:6759303-6760794 FORWARD	relative Zn_response
27.4	RNA.RNA binding	at4g00830	Transcript	RNA recognition motif (RRM)-containing protein | chr4:352023-355233 FORWARD	relative Zn_response
16.1.1	secondary metabolism.isoprenoids.non-mevalonate pathway	at5g15460	Transcript	Symbols: MUB2 | MUB2 (MEMBRANE-ANCHORED UBIQUITIN-FOLD PROTEIN 2) | chr5:5018711-5020703 REVERSE	relative Zn_response
16.5.99.1	secondary metabolism.sulfur-containing.misc.alliinase	at1g23320	Transcript	Symbols: TAR1 | TAR1 (TRYPTOPHAN AMINOTRANSFERASE RELATED 1); L-tryptophan:2-oxoglutarate aminotransferase/ L-tryptophan:pyruvate aminotransferase/ carbon-sulfur lyase | chr1:8273423-8275350 REVERSE	relative Zn_response
30.3	signalling.calcium	at1g19870	Transcript	Symbols: iqd32 | iqd32 (IQ-domain 32); calmodulin binding | chr1:6895015-6898725 REVERSE	relative Zn_response
30.3	signalling.calcium	at4g00820	Transcript	Symbols: iqd17 | iqd17 (IQ-domain 17); calmodulin binding | chr4:349116-351550 FORWARD	relative Zn_response
30.3	signalling.calcium	at5g15430	Transcript	calmodulin-binding protein-related | chr5:5009876-5011737 FORWARD	relative Zn_response
30.5	signalling.G-proteins	at3g15680	Transcript	zinc finger (Ran-binding) family protein | chr3:5315001-5316466 FORWARD	relative Zn_response
30.2.99	signalling.receptor kinases.misc	at5g65830	Transcript	leucine-rich repeat family protein | chr5:26342116-26343321 REVERSE	relative Zn_response
20	stress	at4g00860	Transcript	Symbols: ATOZI1, AT0ZI1 | ATOZI1 | chr4:359315-360493 REVERSE	relative Zn_response
20.2.1	stress.abiotic.heat	at5g15450	Transcript	Symbols: APG6, CLPB3, CLPB-P | CLPB3 (CASEIN LYTIC PROTEINASE B3); ATP binding / ATPase/ nucleoside-triphosphatase/ nucleotide binding / protein binding | chr5:5014212-5018347 REVERSE	relative Zn_response
20.2.99	stress.abiotic.unspecified	at5g02730	Transcript	allergen V5/Tpx-1-related family protein | chr5:615610-616227 FORWARD	relative Zn_response
20.1.7	stress.biotic.PR-proteins	at3g15700	Transcript	disease resistance protein, putative | chr3:5321136-5322376 REVERSE	relative Zn_response
34.1.1	transport.p- and v-ATPases.H+-transporting two-sector ATPase	at1g19910	Transcript	Symbols: AVA-P2, AVA-2PE, ATVHA-C2 | AVA-P2; ATPase/ proton-transporting ATPase, rotational mechanism | chr1:6913229-6914594 FORWARD	relative Zn_response
10.5.1.1	cell wall.cell wall proteins.AGPs.AGP	at3g01700	Transcript	Symbols: AGP11, ATAGP11 | AGP11 | chr3:258879-259631 FORWARD	Zn_minus
10.8.1	cell wall.pectin*esterases.PME	at1g69940	Transcript	Symbols: ATPPME1, PPME1 | PPME1; pectinesterase | chr1:26343369-26345058 REVERSE	Zn_minus
10.1.30.3	cell wall.precursor synthesis.sugar kinases.glucuronic acid kinase	at3g01640	Transcript	GHMP kinase family protein | chr3:239381-241443 FORWARD	Zn_minus
31.1	cell.organisation	at3g01750	Transcript	ankyrin repeat family protein | chr3:270229-272976 FORWARD	Zn_minus
31.1	cell.organisation	at3g27000	Transcript	Symbols: ARP2, ATARP2, WRM | ARP2 (ACTIN RELATED PROTEIN 2); protein binding / structural constituent of cytoskeleton | chr3:9952563-9955941 REVERSE	Zn_minus
33.99	development.unspecified	at1g69970	Transcript	Symbols: CLE26 | CLE26 (CLAVATA3/ESR-RELATED 26); protein binding / receptor binding | chr1:26353900-26354256 REVERSE	Zn_minus
26.9	misc.glutathione S transferases	at1g69920	Transcript	Symbols: ATGSTU12 | ATGSTU12 (GLUTATHIONE S-TRANSFERASE TAU 12); glutathione transferase | chr1:26334250-26335558 REVERSE	Zn_minus
26.9	misc.glutathione S transferases	at1g69930	Transcript	Symbols: ATGSTU11 | ATGSTU11 (GLUTATHIONE S-TRANSFERASE TAU 11); glutathione transferase | chr1:26337497-26338795 REVERSE	Zn_minus
35.1	not assigned.no ontology	at3g01660	Transcript	methyltransferase | chr3:245478-246508 FORWARD	Zn_minus
35.1	not assigned.no ontology	at3g27040	Transcript	meprin and TRAF homology domain-containing protein / MATH domain-containing protein | chr3:9974912-9977927 REVERSE	Zn_minus
35.2	not assigned.unknown	at1g69935	Transcript	Symbols: SHW1 | SHW1 (SHORT HYPOCOTYL IN WHITE LIGHT1) | chr1:26341801-26343126 REVERSE	Zn_minus
35.2	not assigned.unknown	at1g69980	Transcript	unknown protein | chr1:26356356-26357667 REVERSE	Zn_minus
35.2	not assigned.unknown	at3g01670	Transcript	unknown protein | chr3:247234-250470 FORWARD	Zn_minus
35.2	not assigned.unknown	at3g01680	Transcript	unknown protein | chr3:251981-255513 FORWARD	Zn_minus
35.2	not assigned.unknown	at3g01690	Transcript	EXPRESSED IN: 22 plant structures; EXPRESSED DURING: 13 growth stages; CONTAINS InterPro DOMAIN/s: Alpha/beta hydrolase fold-1 (InterPro:IPR000073); BEST Arabidopsis thaliana protein match is: unknown protein (TAIR:AT5G14390.1); Has 2954 Blast hits to 2948 proteins in 496 species: Archae - 2; Bacteria - 741; Metazoa - 618; Fungi - 134; Plants - 170; Viruses - 6; Other Eukaryotes - 1283 (source: N…	Zn_minus
35.2	not assigned.unknown	at3g01710	Transcript	FUNCTIONS IN: molecular_function unknown; INVOLVED IN: biological_process unknown; LOCATED IN: cellular_component unknown; CONTAINS InterPro DOMAIN/s: Targeting for Xklp2 (InterPro:IPR009675); BEST Arabidopsis thaliana protein match is: unknown protein (TAIR:AT3G27350.1); Has 1029 Blast hits to 851 proteins in 111 species: Archae - 0; Bacteria - 24; Metazoa - 456; Fungi - 52; Plants - 192; Viruse…	Zn_minus
35.2	not assigned.unknown	at3g01720	Transcript	unknown protein | chr3:262251-265905 REVERSE	Zn_minus
35.2	not assigned.unknown	at3g01730	Transcript	unknown protein | chr3:266558-266987 FORWARD	Zn_minus
35.2	not assigned.unknown	at3g01780	Transcript	Symbols: TPLATE | TPLATE; binding | chr3:279060-283580 FORWARD	Zn_minus
35.2	not assigned.unknown	at3g26950	Transcript	unknown protein | chr3:9941138-9943480 REVERSE	Zn_minus
35.2	not assigned.unknown	at3g26960	Transcript	unknown protein | chr3:9944668-9945579 REVERSE	Zn_minus
35.2	not assigned.unknown	at3g26990	Transcript	FUNCTIONS IN: molecular_function unknown; INVOLVED IN: biological_process unknown; LOCATED IN: endomembrane system; EXPRESSED IN: 24 plant structures; EXPRESSED DURING: 13 growth stages; CONTAINS InterPro DOMAIN/s: Protein of unknown function DUF618 (InterPro:IPR006903), Regulation of nuclear pre-mRNA protein (InterPro:IPR006569), ENTH/VHS (InterPro:IPR008942); BEST Arabidopsis thaliana protein m…	Zn_minus
35.2	not assigned.unknown	at3g27025	Transcript	unknown protein | chr3:9969851-9971268 FORWARD	Zn_minus
35.2	not assigned.unknown	at3g27027	Transcript	unknown protein | chr3:9971921-9972130 FORWARD	Zn_minus
35.2	not assigned.unknown	at3g27030	Transcript	unknown protein | chr3:9972508-9974225 REVERSE	Zn_minus
35.2	not assigned.unknown	at3g27050	Transcript	unknown protein | chr3:9978095-9979699 REVERSE	Zn_minus
23.5.4	nucleotide metabolism.deoxynucleotide metabolism.ribonucleoside-diphosphate reductase	at3g27060	Transcript	Symbols: TSO2 | TSO2 (TSO meaning 'ugly' in Chinese); oxidoreductase/ ribonucleoside-diphosphate reductase/ transition metal ion binding | chr3:9979866-9981295 REVERSE	Zn_minus
29.5.11.4.2	protein.degradation.ubiquitin.E3.RING	at3g01650	Transcript	Symbols: RGLG1 | RGLG1 (RING domain Ligase1); protein binding / zinc ion binding | chr3:242011-245268 FORWARD	Zn_minus
29.5.11.1	protein.degradation.ubiquitin.ubiquitin	at3g26980	Transcript	Symbols: MUB4 | MUB4 (MEMBRANE-ANCHORED UBIQUITIN-FOLD PROTEIN 4 PRECURSOR) | chr3:9946166-9948040 REVERSE	Zn_minus
29.4	protein.postranslational modification	at1g69960	Transcript	Symbols: PP2A | PP2A (SERINE/THREONINE PROTEIN PHOSPHATASE 2A); protein serine/threonine phosphatase | chr1:26348721-26350697 REVERSE	Zn_minus
29.2.1.1.2.2.37	protein.synthesis.ribosomal protein.prokaryotic.mitochondrion.50S subunit.L37	at3g01740	Transcript	FUNCTIONS IN: molecular_function unknown; INVOLVED IN: biological_process unknown; EXPRESSED IN: 22 plant structures; EXPRESSED DURING: 13 growth stages; CONTAINS InterPro DOMAIN/s: Ribosomal protein L37, mitochondrial (InterPro:IPR013870); BEST Arabidopsis thaliana protein match is: unknown protein (TAIR:AT5G14290.1); Has 117 Blast hits to 117 proteins in 58 species: Archae - 0; Bacteria - 0; Me…	Zn_minus
27.3.52	RNA.regulation of transcription.Global transcription factor group	at3g01770	Transcript	Symbols: ATBET10 | ATBET10 (Arabidopsis thaliana BROMODOMAIN AND EXTRATERMINAL DOMAIN PROTEIN 10); DNA binding | chr3:275411-278785 REVERSE	Zn_minus
27.3.26	RNA.regulation of transcription.MYB-related transcription factor family	at1g70000	Transcript	DNA-binding family protein | chr1:26363278-26364699 REVERSE	Zn_minus
27.3.29	RNA.regulation of transcription.TCP transcription factor family	at3g27010	Transcript	Symbols: AT-TCP20, PCF1, TCP20 | AT-TCP20; transcription factor | chr3:9957376-9958898 REVERSE	Zn_minus
30.2.10	signalling.receptor kinases.leucine rich repeat X	at1g69990	Transcript	leucine-rich repeat transmembrane protein kinase, putative | chr1:26360235-26362010 REVERSE	Zn_minus
34.3	transport.amino acids	at3g01760	Transcript	lysine and histidine specific transporter, putative | chr3:273299-275270 FORWARD	Zn_minus
34.13	transport.peptides and oligopeptides	at3g27020	Transcript	Symbols: YSL6 | YSL6 (YELLOW STRIPE LIKE 6); oligopeptide transporter | chr3:9961319-9964597 REVERSE	Zn_minus
31.1	cell.organisation	at4g05040	Transcript	ankyrin repeat family protein | chr4:2578689-2581798 FORWARD	Zn_response
31.4	cell.vesicle transport	at4g05060	Transcript	vesicle-associated membrane family protein / VAMP family protein | chr4:2590065-2592163 REVERSE	Zn_response
31.4	cell.vesicle transport	at5g58060	Transcript	Symbols: YKT61, ATYKT61, ATGP1 | YKT61 | chr5:23498139-23500384 FORWARD	Zn_response
33.99	development.unspecified	at5g58003	Transcript	Symbols: CPL4 | CPL4 (C-TERMINAL DOMAIN PHOSPHATASE-LIKE 4); phosphoprotein phosphatase | chr5:23479804-23482048 FORWARD	Zn_response
11.9.3.3	lipid metabolism.lipid degradation.lysophospholipases.glycerophosphodiester phosphodiesterase	at5g58050	Transcript	Symbols: SVL4 | SVL4 (SHV3-LIKE 4); glycerophosphodiester phosphodiesterase/ kinase | chr5:23494249-23497581 REVERSE	Zn_response
26.4.1	misc.beta 1,3 glucan hydrolases.glucan endo-1,3-beta-glucosidase	at5g58090	Transcript	glycosyl hydrolase family 17 protein | chr5:23505366-23507288 REVERSE	Zn_response
35.1	not assigned.no ontology	at4g14230	Transcript	CBS domain-containing protein-related | chr4:8200667-8203238 REVERSE	Zn_response
35.1	not assigned.no ontology	at5g58000	Transcript	LOCATED IN: endoplasmic reticulum, chloroplast; CONTAINS InterPro DOMAIN/s: Reticulon (InterPro:IPR003388); BEST Arabidopsis thaliana protein match is: reticulon family protein (TAIR:AT4G28430.1); Has 1047 Blast hits to 1034 proteins in 125 species: Archae - 0; Bacteria - 2; Metazoa - 715; Fungi - 46; Plants - 58; Viruses - 4; Other Eukaryotes - 222 (source: NCBI BLink). | chr5:23477411-23479598 …	Zn_response
35.1.5	not assigned.no ontology.pentatricopeptide (PPR) repeat-containing protein	at4g14170	Transcript	pentatricopeptide (PPR) repeat-containing protein | chr4:8176324-8178129 REVERSE	Zn_response
35.1.5	not assigned.no ontology.pentatricopeptide (PPR) repeat-containing protein	at4g14190	Transcript	FUNCTIONS IN: molecular_function unknown; INVOLVED IN: biological_process unknown; LOCATED IN: chloroplast; EXPRESSED IN: 21 plant structures; EXPRESSED DURING: 13 growth stages; CONTAINS InterPro DOMAIN/s: Pentatricopeptide repeat (InterPro:IPR002885); BEST Arabidopsis thaliana protein match is: pentatricopeptide (PPR) repeat-containing protein (TAIR:AT3G42630.1); Has 7409 Blast hits to 2639 pro…	Zn_response
35.2	not assigned.unknown	at4g05070	Transcript	unknown protein | chr4:2593595-2594119 REVERSE	Zn_response
35.2	not assigned.unknown	at4g05091	Transcript	unknown protein | chr4:2611781-2611981 FORWARD	Zn_response
35.2	not assigned.unknown	at4g05095	Transcript	unknown protein | chr4:2613798-2614214 REVERSE	Zn_response
35.2	not assigned.unknown	at4g14180	Transcript	Symbols: AtPRD1 | AtPRD1 (Arabidopsis thaliana Putative Recombination initiation Defect 1); protein binding / protein homodimerization | chr4:8178330-8183515 FORWARD	Zn_response
35.2	not assigned.unknown	at4g14200	Transcript	unknown protein | chr4:8185370-8188783 REVERSE	Zn_response
35.2	not assigned.unknown	at4g14226	Transcript	unknown protein | chr4:8199425-8199592 REVERSE	Zn_response
35.2	not assigned.unknown	at4g14240	Transcript	FUNCTIONS IN: molecular_function unknown; INVOLVED IN: biological_process unknown; LOCATED IN: cellular_component unknown; EXPRESSED IN: 23 plant structures; EXPRESSED DURING: 13 growth stages; CONTAINS InterPro DOMAIN/s: Protein of unknown function DUF21 (InterPro:IPR002550), Cystathionine beta-synthase, core (InterPro:IPR000644); BEST Arabidopsis thaliana protein match is: CBS domain-containing…	Zn_response
35.2	not assigned.unknown	at4g14251	Transcript	unknown protein | chr4:8213701-8213883 REVERSE	Zn_response
35.2	not assigned.unknown	at4g14260	Transcript	unknown protein | chr4:8216321-8217571 REVERSE	Zn_response
35.2	not assigned.unknown	at4g14270	Transcript	Protein containing PAM2 motif which mediates interaction with the PABC domain of polyadenyl binding proteins. | chr4:8218378-8219229 FORWARD	Zn_response
35.2	not assigned.unknown	at5g58005	Transcript	unknown protein | chr5:23482187-23483165 FORWARD	Zn_response
35.2	not assigned.unknown	at5g58020	Transcript	unknown protein | chr5:23485500-23486818 FORWARD	Zn_response
35.2	not assigned.unknown	at5g58100	Transcript	unknown protein | chr5:23507654-23515020 FORWARD	Zn_response
35.2	not assigned.unknown	at5g58110	Transcript	ATPase activator/ chaperone binding | chr5:23515156-23516639 FORWARD	Zn_response
23.2	nucleotide metabolism.degradation	at4g05090	Transcript	inositol monophosphatase family protein | chr4:2609142-2611762 FORWARD	Zn_response
29.1	protein.aa activation	at4g05050	Transcript	Symbols: UBQ11 | UBQ11 (UBIQUITIN 11); protein binding | chr4:2588004-2589386 REVERSE	Zn_response
29.5	protein.degradation	at4g14250	Transcript	structural constituent of ribosome | chr4:8208985-8213237 REVERSE	Zn_response
29.5.4	protein.degradation.aspartate protease	at3g42550	Transcript	aspartic-type endopeptidase | chr3:14665728-14669135 REVERSE	Zn_response
29.5.11.4.2	protein.degradation.ubiquitin.E3.RING	at4g14220	Transcript	Symbols: RHF1A | RHF1A (RING-H2 GROUP F1A); protein binding / ubiquitin-protein ligase/ zinc ion binding | chr4:8195881-8198562 FORWARD	Zn_response
29.5.11.4.3.2	protein.degradation.ubiquitin.E3.SCF.FBOX	at4g05080	Transcript	F-box family protein | chr4:2603001-2604176 FORWARD	Zn_response
29.5.11.1	protein.degradation.ubiquitin.ubiquitin	at4g05050	Transcript	Symbols: UBQ11 | UBQ11 (UBIQUITIN 11); protein binding | chr4:2588004-2589386 REVERSE	Zn_response
27.1.3.7	RNA.processing.3' end processing.Fip1	at5g58040	Transcript	Symbols: ATFIP1[V] | ATFIP1[V] (Arabidopsis homolog of yeast Fip1 [V]); RNA binding / protein binding | chr5:23488748-23494000 FORWARD	Zn_response
27.3.5	RNA.regulation of transcription.ARR	at5g58080	Transcript	Symbols: ARR18 | ARR18 (ARABIDOPSIS RESPONSE REGULATOR 18); transcription factor/ two-component response regulator | chr5:23501785-23504143 REVERSE	Zn_response
27.3.6	RNA.regulation of transcription.bHLH,Basic Helix-Loop-Helix family	at5g58010	Transcript	basic helix-loop-helix (bHLH) family protein | chr5:23483545-23484889 REVERSE	Zn_response
27.3.25	RNA.regulation of transcription.MYB domain transcription factor family	at4g05100	Transcript	Symbols: AtMYB74 | AtMYB74 (myb domain protein 74); DNA binding / transcription factor | chr4:2618454-2619887 FORWARD	Zn_response
27.3.99	RNA.regulation of transcription.unclassified	at4g14225	Transcript	zinc finger (AN1-like) family protein | chr4:8198777-8199202 FORWARD	Zn_response
16.1.4.2	secondary metabolism.isoprenoids.carotenoids.phytoene dehydrogenase	at4g14210	Transcript	Symbols: PDS3, PDS, PDE226 | PDS3 (PHYTOENE DESATURASE 3); phytoene dehydrogenase | chr4:8190212-8195265 REVERSE	Zn_response
20.1.7	stress.biotic.PR-proteins	at5g58120	Transcript	disease resistance protein (TIR-NBS-LRR class), putative | chr5:23517492-23521067 FORWARD	Zn_response
34.99	transport.misc	at5g58030	Transcript	transport protein particle (TRAPP) component Bet3 family protein | chr5:23486777-23488620 REVERSE	Zn_response
34.99	transport.misc	at5g58070	Transcript	Symbols: ATTIL, TIL | TIL (TEMPERATURE-INDUCED LIPOCALIN); binding / transporter | chr5:23500061-23501209 REVERSE	Zn_response

## Sheet: Fe_minus
BinCode	BinName	id	type	description	phenotype
3.2.2	minor CHO metabolism.trehalose.TPP	at4g22590	Transcript	trehalose-6-phosphate phosphatase, putative | chr4:11893499-11896480 REVERSE	Fe_minus
9.7	mitochondrial electron transport / ATP synthesis.cytochrome c oxidase	at3g15640	Transcript	cytochrome c oxidase family protein | chr3:5299110-5301745 FORWARD	Fe_minus
11.1.1.2.3	lipid metabolism.FA synthesis and FA elongation.Acetyl CoA Carboxylation.heteromeric Complex.Biotin Carboxyl Carrier Protein	at3g15690	Transcript	biotin carboxyl carrier protein of acetyl-CoA carboxylase-related | chr3:5316916-5319613 FORWARD	Fe_minus
11.9.3.2	lipid metabolism.lipid degradation.lysophospholipases.carboxylesterase	at3g15650	Transcript	phospholipase/carboxylesterase family protein | chr3:5305926-5307968 FORWARD	Fe_minus
17.2.3	hormone metabolism.auxin.induced-regulated-responsive-activated	at4g22620	Transcript	auxin-responsive family protein | chr4:11907631-11908113 FORWARD	Fe_minus
20.2	stress.abiotic	at3g15620	Transcript	Symbols: UVR3 | UVR3 (UV REPAIR DEFECTIVE 3); DNA (6-4) photolyase | chr3:5293306-5296592 REVERSE	Fe_minus
21.4	redox.glutaredoxins	at3g15660	Transcript	Symbols: ATGRX4, GRX4 | GRX4 (GLUTAREDOXIN 4); metal ion binding | chr3:5307944-5309557 REVERSE	Fe_minus
26.1	misc.cytochrome P450	at3g44970	Transcript	cytochrome P450 family protein | chr3:16432443-16434848 FORWARD	Fe_minus
26.2	misc.UDP glucosyl and glucoronyl transferases	at4g22580	Transcript	exostosin family protein | chr4:11889098-11890725 REVERSE	Fe_minus
26.21	misc.protease inhibitor/seed storage/lipid transfer protein (LTP) family protein	at4g22610	Transcript	protease inhibitor/seed storage/lipid transfer protein (LTP) family protein | chr4:11902105-11902642 REVERSE	Fe_minus
26.21	misc.protease inhibitor/seed storage/lipid transfer protein (LTP) family protein	at4g22630	Transcript	protease inhibitor/seed storage/lipid transfer protein (LTP) family protein | chr4:11909368-11909945 FORWARD	Fe_minus
26.21	misc.protease inhibitor/seed storage/lipid transfer protein (LTP) family protein	at4g22650	Transcript	FUNCTIONS IN: molecular_function unknown; INVOLVED IN: biological_process unknown; EXPRESSED IN: sperm cell; CONTAINS InterPro DOMAIN/s: Plant lipid transfer protein/seed storage/trypsin-alpha amylase inhibitor (InterPro:IPR003612); BEST Arabidopsis thaliana protein match is: unknown protein (TAIR:AT4G22640.1); Has 19 Blast hits to 19 proteins in 1 species: Archae - 0; Bacteria - 0; Metazoa - 0; …	Fe_minus
26.21	misc.protease inhibitor/seed storage/lipid transfer protein (LTP) family protein	at4g22666	Transcript	FUNCTIONS IN: molecular_function unknown; INVOLVED IN: biological_process unknown; LOCATED IN: endomembrane system; CONTAINS InterPro DOMAIN/s: Bifunctional inhibitor/plant lipid transfer protein/seed storage (InterPro:IPR016140), Plant lipid transfer protein/seed storage/trypsin-alpha amylase inhibitor (InterPro:IPR003612); BEST Arabidopsis thaliana protein match is: protease inhibitor/seed stor…	Fe_minus
27.3.25	RNA.regulation of transcription.MYB domain transcription factor family	at4g22680	Transcript	Symbols: MYB85, AtMYB85 | MYB85 (myb domain protein 85); DNA binding / transcription activator/ transcription factor | chr4:11922340-11924216 REVERSE	Fe_minus
29.4	protein.postranslational modification	at3g15610	Transcript	transducin family protein / WD-40 repeat family protein | chr3:5290847-5293090 REVERSE	Fe_minus
29.5.11.4.3.2	protein.degradation.ubiquitin.E3.SCF.FBOX	at4g22660	Transcript	F-box family protein | chr4:11914981-11916171 REVERSE	Fe_minus
30.5	signalling.G-proteins	at3g15680	Transcript	zinc finger (Ran-binding) family protein | chr3:5315001-5316466 FORWARD	Fe_minus
33.2	development.late embryogenesis abundant	at3g15670	Transcript	late embryogenesis abundant protein, putative / LEA protein, putative | chr3:5309886-5310988 REVERSE	Fe_minus

## Sheet: Fe_plus
BinCode	BinName	id	type	description	phenotype
20.1.7	stress.biotic.PR-proteins	at2g14282	Transcript	Symbols: SCRL18 | SCRL18 (SCR-Like 18) | chr2:6049928-6050393 REVERSE	Fe_plus
27.4	RNA.RNA binding	at2g14285	Transcript	FUNCTIONS IN: molecular_function unknown; INVOLVED IN: biological_process unknown; LOCATED IN: cellular_component unknown; CONTAINS InterPro DOMAIN/s: Small nuclear ribonucleoprotein SmF (InterPro:IPR016487), Like-Sm ribonucleoprotein, core (InterPro:IPR001163), Like-Sm ribonucleoprotein, eukaryotic and archaea-type, core (InterPro:IPR006649), Like-Sm ribonucleoprotein-related, core (InterPro:IPR…	Fe_plus
29.4	protein.postranslational modification	at2g14270	Transcript	unknown protein | chr2:6045579-6046045 FORWARD	Fe_plus
29.5	protein.degradation	at2g14260	Transcript	Symbols: PIP | PIP; aminopeptidase | chr2:6041253-6043974 REVERSE	Fe_plus
29.5.11.4.3.2	protein.degradation.ubiquitin.E3.SCF.FBOX	at2g14288	Transcript	FUNCTIONS IN: molecular_function unknown; INVOLVED IN: biological_process unknown; LOCATED IN: cellular_component unknown; BEST Arabidopsis thaliana protein match is: kelch repeat-containing F-box family protein (TAIR:AT3G24610.1); Has 61 Blast hits to 58 proteins in 1 species: Archae - 0; Bacteria - 0; Metazoa - 0; Fungi - 0; Plants - 61; Viruses - 0; Other Eukaryotes - 0 (source: NCBI BLink). |…	Fe_plus
29.5.11.4.3.2	protein.degradation.ubiquitin.E3.SCF.FBOX	at2g14290	Transcript	F-box family protein | chr2:6057288-6058524 REVERSE	Fe_plus

## Sheet: Fe_response
BinCode	BinName	id	type	description	phenotype
15.3	metal handling.regulation	at3g18485	Transcript	Symbols: ILR2 | ILR2 (IAA-LEUCINE RESISTANT 2) | chr3:6341918-6343178 REVERSE	Fe_response
17.1.1.2.1	hormone metabolism.abscisic acid.synthesis-degradation.degradation.8-hydroxylase	at4g19230	Transcript	Symbols: CYP707A1 | CYP707A1; (+)-abscisic acid 8'-hydroxylase/ oxygen binding | chr4:10521379-10523961 FORWARD	Fe_response
20.1	stress.biotic	at2g02100	Transcript	Symbols: LCR69, PDF2.2 | LCR69 (LOW-MOLECULAR-WEIGHT CYSTEINE-RICH 69); peptidase inhibitor | chr2:528350-529108 FORWARD	Fe_response
20.1	stress.biotic	at2g02120	Transcript	Symbols: PDF2.1, LCR70 | PDF2.1; peptidase inhibitor | chr2:538250-539055 FORWARD	Fe_response
20.1	stress.biotic	at2g02130	Transcript	Symbols: PDF2.3, LCR68 | LCR68 (LOW-MOLECULAR-WEIGHT CYSTEINE-RICH 68); peptidase inhibitor | chr2:539999-540634 FORWARD	Fe_response
20.1	stress.biotic	at2g02140	Transcript	Symbols: LCR72, PDF2.6 | LCR72 (LOW-MOLECULAR-WEIGHT CYSTEINE-RICH 72); peptidase inhibitor | chr2:544707-545429 FORWARD	Fe_response
20.1	stress.biotic	at2g02180	Transcript	Symbols: TOM3 | TOM3; protein binding | chr2:560864-563233 FORWARD	Fe_response
20.1.7	stress.biotic.PR-proteins	at2g02147	Transcript	Symbols: LCR73 | LCR73 (Low-molecular-weight cysteine-rich 73) | chr2:546664-547026 FORWARD	Fe_response
20.1.7	stress.biotic.PR-proteins	at3g42473	Transcript	Symbols: LCR47 | LCR47 (Low-molecular-weight cysteine-rich 47) | chr3:14607118-14607971 FORWARD	Fe_response
27.3.11	RNA.regulation of transcription.C2H2 zinc finger family	at2g02080	Transcript	Symbols: AtIDD4 | AtIDD4 (Arabidopsis thaliana Indeterminate(ID)-Domain 4); transcription factor | chr2:518159-521707 REVERSE	Fe_response
27.3.55	RNA.regulation of transcription.HDA	at3g18520	Transcript	Symbols: HDA15, ATHDA15 | HDA15; histone deacetylase | chr3:6361176-6365615 FORWARD	Fe_response
27.3.99	RNA.regulation of transcription.unclassified	at2g02080	Transcript	Symbols: AtIDD4 | AtIDD4 (Arabidopsis thaliana Indeterminate(ID)-Domain 4); transcription factor | chr2:518159-521707 REVERSE	Fe_response
27.3.99	RNA.regulation of transcription.unclassified	at2g02160	Transcript	zinc finger (CCCH-type) family protein | chr2:553110-556113 REVERSE	Fe_response
27.3.99	RNA.regulation of transcription.unclassified	at2g02170	Transcript	remorin family protein | chr2:556493-558798 REVERSE	Fe_response
27.3.99	RNA.regulation of transcription.unclassified	at3g18490	Transcript	aspartyl protease family protein | chr3:6348755-6350668 REVERSE	Fe_response
28.99	DNA.unspecified	at2g02090	Transcript	Symbols: CHR19, CHA19, ETL1 | ETL1; ATP binding / DNA binding / helicase/ nucleic acid binding | chr2:523284-527012 FORWARD	Fe_response
29.3.4.2	protein.targeting.secretory pathway.golgi	at3g18480	Transcript	Symbols: AtCASP | AtCASP (Arabidopsis thaliana CCAAT-displacement protein alternatively spliced product) | chr3:6336736-6341788 FORWARD	Fe_response
30.3	signalling.calcium	at3g18430	Transcript	calcium-binding EF hand family protein | chr3:6325915-6327632 FORWARD	Fe_response
33.99	development.unspecified	at3g18518	Transcript	Symbols: RTFL20, DVL7 | RTFL20 (ROTUNDIFOLIA LIKE 20) | chr3:6360135-6360296 FORWARD	Fe_response
35.1	not assigned.no ontology	at2g02103	Transcript	unknown protein | chr2:530241-531636 REVERSE	Fe_response
35.1	not assigned.no ontology	at3g18450	Transcript	unknown protein | chr3:6331034-6332218 REVERSE	Fe_response
35.1	not assigned.no ontology	at3g18460	Transcript	unknown protein | chr3:6333048-6333948 REVERSE	Fe_response
35.1	not assigned.no ontology	at3g18470	Transcript	unknown protein | chr3:6334822-6335822 REVERSE	Fe_response
35.1	not assigned.no ontology	at3g18500	Transcript	FUNCTIONS IN: molecular_function unknown; INVOLVED IN: biological_process unknown; EXPRESSED IN: 24 plant structures; EXPRESSED DURING: 14 growth stages; CONTAINS InterPro DOMAIN/s: Endonuclease/exonuclease/phosphatase (InterPro:IPR005135); BEST Arabidopsis thaliana protein match is: endonuclease/exonuclease/phosphatase family protein (TAIR:AT1G73875.1); Has 964 Blast hits to 937 proteins in 164 …	Fe_response
35.1	not assigned.no ontology	at4g19250	Transcript	kelch repeat-containing protein | chr4:10531504-10532190 FORWARD	Fe_response
35.1	not assigned.no ontology	at4g19260	Transcript	kelch repeat-containing protein | chr4:10533296-10536262 FORWARD	Fe_response
35.1.5	not assigned.no ontology.pentatricopeptide (PPR) repeat-containing protein	at2g02150	Transcript	pentatricopeptide (PPR) repeat-containing protein | chr2:547261-552229 REVERSE	Fe_response
35.2	not assigned.unknown	at2g02148	Transcript	unknown protein.	Fe_response
35.2	not assigned.unknown	at3g18440	Transcript	Symbols: AtALMT9 | AtALMT9 (aluminum-activated malate transporter 9); anion channel | chr3:6328115-6330794 FORWARD	Fe_response
35.2	not assigned.unknown	at3g18510	Transcript	unknown protein | chr3:6355664-6356153 FORWARD	Fe_response
35.2	not assigned.unknown	at3g42475	Transcript	unknown protein | chr3:14609702-14609824 REVERSE	Fe_response
35.2	not assigned.unknown	at4g19240	Transcript	unknown protein | chr4:10527800-10529092 REVERSE	Fe_response
35.2	not assigned.unknown	at4g19270	Transcript	unknown protein | chr4:10537555-10538021 REVERSE	Fe_response

## Sheet: Mn_minus
BinCode	BinName	id	type	description	phenotype
1.1.1.2	PS.lightreaction.photosystem II.PSII polypeptide subunits	at2g30790	Transcript	Symbols: PSBP-2 | PSBP-2 (photosystem II subunit P-2); calcium ion binding | chr2:13119047-13120090 REVERSE	Mn_minus
1.1.40	PS.lightreaction.cyclic electron flow-chlororespiration	at1g64770	Transcript	Symbols: NDF2 | NDF2 (NDH-DEPENDENT CYCLIC ELECTRON FLOW 1); carbohydrate binding / catalytic | chr1:24057439-24059561 FORWARD	Mn_minus
10	cell wall	at1g64670	Transcript	Symbols: BDG1 | BDG1 (BODYGUARD1); hydrolase | chr1:24030820-24033556 REVERSE	Mn_minus
11.1.3	lipid metabolism.FA synthesis and FA elongation.ketoacyl ACP synthase	at5g46290	Transcript	Symbols: KAS I | KAS I (3-KETOACYL-ACYL CARRIER PROTEIN SYNTHASE I); catalytic/ fatty-acid synthase/ transferase, transferring acyl groups other than amino-acyl groups | chr5:18774086-18776735 REVERSE	Mn_minus
11.1.8	lipid metabolism.FA synthesis and FA elongation.acyl coa ligase	at4g14070	Transcript	Symbols: AAE15 | AAE15 (acyl-activating enzyme 15); long-chain-fatty-acid-[acyl-carrier-protein] ligase | chr4:8111962-8118160 REVERSE	Mn_minus
11.6	lipid metabolism.lipid transfer proteins etc	at1g64720	Transcript	Symbols: CP5 | CP5 | chr1:24046553-24048622 REVERSE	Mn_minus
11.9.1	lipid metabolism.lipid degradation.palmitoyl[protein] hydrolase	at4g17470	Transcript	palmitoyl protein thioesterase family protein | chr4:9742759-9744860 REVERSE	Mn_minus
11.9.1	lipid metabolism.lipid degradation.palmitoyl[protein] hydrolase	at4g17483	Transcript	palmitoyl protein thioesterase family protein | chr4:9747344-9748892 REVERSE	Mn_minus
11.9.2.1	lipid metabolism.lipid degradation.lipases.triacylglycerol lipase	at1g05790	Transcript	lipase class 3 family protein | chr1:1733039-1737485 FORWARD	Mn_minus
13.2.3.4.1	amino acid metabolism.degradation.aspartate family.methionine.methionine gamma-lyase	at1g64660	Transcript	Symbols: ATMGL | ATMGL (ARABIDOPSIS THALIANA METHIONINE GAMMA-LYASE); catalytic/ methionine gamma-lyase | chr1:24028918-24030780 FORWARD	Mn_minus
15	metal handling	at4g14030	Transcript	Symbols: SBP1 | SBP1 (selenium-binding protein 1); selenium binding | chr4:8097918-8100242 REVERSE	Mn_minus
15	metal handling	at4g14040	Transcript	Symbols: EDA38, SBP2 | SBP2 (SELENIUM-BINDING PROTEIN 2); selenium binding | chr4:8100349-8102875 REVERSE	Mn_minus
16.8.3	secondary metabolism.flavonoids.dihydroflavonols	at4g10490	Transcript	oxidoreductase, 2OG-Fe(II) oxygenase family protein | chr4:6483867-6485360 FORWARD	Mn_minus
17.5.1	hormone metabolism.ethylene.synthesis-degradation	at2g30830	Transcript	2-oxoglutarate-dependent dioxygenase, putative | chr2:13132707-13134284 REVERSE	Mn_minus
17.5.1	hormone metabolism.ethylene.synthesis-degradation	at2g30840	Transcript	2-oxoglutarate-dependent dioxygenase, putative | chr2:13135430-13136849 REVERSE	Mn_minus
17.5.2	hormone metabolism.ethylene.signal transduction	at4g17490	Transcript	Symbols: ATERF6, ERF-6-6 | ATERF6 (ETHYLENE RESPONSIVE ELEMENT BINDING FACTOR 6); DNA binding / transcription factor | chr4:9752824-9753867 REVERSE	Mn_minus
17.5.3	hormone metabolism.ethylene.induced-regulated-responsive-activated	at1g05710	Transcript	ethylene-responsive protein, putative | chr1:1714950-1717270 FORWARD	Mn_minus
17.6.3	hormone metabolism.gibberelin.induced-regulated-responsive-activated	at2g30810	Transcript	gibberellin-regulated family protein | chr2:13127826-13128666 REVERSE	Mn_minus
17.8.1	hormone metabolism.salicylic acid.synthesis-degradation	at1g05680	Transcript	UDP-glucoronosyl/UDP-glucosyl transferase family protein | chr1:1703092-1704691 REVERSE	Mn_minus
20.1	stress.biotic	at1g05760	Transcript	Symbols: RTM1 | RTM1 (restricted tev movement 1); sugar binding | chr1:1723734-1724486 REVERSE	Mn_minus
20.1.2	stress.biotic.receptors	at5g46270	Transcript	ATP binding / nucleoside-triphosphatase/ nucleotide binding / protein binding / transmembrane receptor | chr5:18764349-18769090 REVERSE	Mn_minus
20.1.7	stress.biotic.PR-proteins	at4g10457	Transcript	Symbols: SCRL1 | SCRL1 (SCR-Like 1) | chr4:6466900-6467270 REVERSE	Mn_minus
20.1.7	stress.biotic.PR-proteins	at4g10595	Transcript	Symbols: LCR2 | LCR2 (Low-molecular-weight cysteine-rich 2) | chr4:6545340-6546401 FORWARD	Mn_minus
20.1.7	stress.biotic.PR-proteins	at5g38340	Transcript	disease resistance protein (TIR-NBS-LRR class), putative | chr5:15320507-15324061 FORWARD	Mn_minus
20.1.7	stress.biotic.PR-proteins	at5g38350	Transcript	disease resistance protein (NBS-LRR class), putative | chr5:15328659-15331528 FORWARD	Mn_minus
20.1.7	stress.biotic.PR-proteins	at5g45440	Transcript	disease resistance protein-related | chr5:18412308-18413555 REVERSE	Mn_minus
20.1.7	stress.biotic.PR-proteins	at5g45490	Transcript	disease resistance protein-related | chr5:18431003-18432397 FORWARD	Mn_minus
20.1.7.12	stress.biotic.PR-proteins.plant defensins	at4g10603	Transcript	Encodes a defensin-like (DEFL) family protein. | chr4:6550978-6551834 FORWARD	Mn_minus
20.2.3	stress.abiotic.drought/salt	at4g10440	Transcript	dehydration-responsive family protein | chr4:6459728-6461932 REVERSE	Mn_minus
20.2.99	stress.abiotic.unspecified	at4g14060	Transcript	major latex protein-related / MLP-related | chr4:8107337-8108307 FORWARD	Mn_minus
21.4	redox.glutaredoxins	at4g10630	Transcript	glutaredoxin family protein | chr4:6566625-6567629 REVERSE	Mn_minus
26.2	misc.UDP glucosyl and glucoronyl transferases	at1g05675	Transcript	UDP-Glycosyltransferase superfamily protein; FUNCTIONS IN: transferase activity, transferring hexosyl groups; INVOLVED IN: metabolic process; CONTAINS InterPro DOMAIN/s: UDP-glucuronosyl/UDP-glucosyltransferase (InterPro:IPR002213); BEST Arabidopsis thaliana protein match is: Uridine diphosphate glycosyltransferase 74E2 (TAIR:AT1G05680.1).	Mn_minus
26.2	misc.UDP glucosyl and glucoronyl transferases	at4g14090	Transcript	UDP-glucoronosyl/UDP-glucosyl transferase family protein | chr4:8122188-8123835 REVERSE	Mn_minus
26.4.1	misc.beta 1,3 glucan hydrolases.glucan endo-1,3-beta-glucosidase	at1g64760	Transcript	glycosyl hydrolase family 17 protein | chr1:24054173-24056414 REVERSE	Mn_minus
26.4.1	misc.beta 1,3 glucan hydrolases.glucan endo-1,3-beta-glucosidase	at4g14080	Transcript	Symbols: MEE48 | MEE48 (maternal effect embryo arrest 48); catalytic/ cation binding / hydrolase, hydrolyzing O-glycosyl compounds | chr4:8118537-8120358 REVERSE	Mn_minus
26.9	misc.glutathione S transferases	at2g30860	Transcript	Symbols: ATGSTF9, GLUTTR, ATGSTF7 | ATGSTF9 (GLUTATHIONE S-TRANSFERASE PHI 9); copper ion binding / glutathione binding / glutathione peroxidase/ glutathione transferase | chr2:13138997-13140245 FORWARD	Mn_minus
26.9	misc.glutathione S transferases	at2g30870	Transcript	Symbols: ATGSTF10, ERD13, ATGSTF4, GSTF10 | GSTF10 (HALIANA GLUTATHIONE S-TRANSFERASE PHI 10); copper ion binding / glutathione binding / glutathione transferase | chr2:13141357-13142613 FORWARD	Mn_minus
26.1	misc.cytochrome P450	at2g30770	Transcript	Symbols: CYP71A13 | CYP71A13 (cytochrome P450, family 71, subfamily A, polypeptide 13); indoleacetaldoxime dehydratase/ oxygen binding | chr2:13109794-13112011 REVERSE	Mn_minus
26.11	misc.alcohol dehydrogenases	at1g64710	Transcript	alcohol dehydrogenase, putative | chr1:24044545-24046552 FORWARD	Mn_minus
26.12	misc.peroxidases	at3g49960	Transcript	peroxidase, putative | chr3:18524084-18525687 REVERSE	Mn_minus
26.16	misc.myrosinases-lectin-jacalin	at1g05770	Transcript	jacalin lectin family protein | chr1:1725388-1726283 REVERSE	Mn_minus
26.21.1	misc.protease inhibitor/seed storage/lipid transfer protein (LTP) family protein.protease inhibitor	at2g13295	Transcript	Encodes a Protease inhibitor/seed storage/LTP family protein | chr2:5514306-5514635 REVERSE	Mn_minus
27.3.3	RNA.regulation of transcription.AP2/EREBP, APETALA2/Ethylene-responsive element binding protein family	at1g24590	Transcript	Symbols: DRNL, DRN-LIKE, SOB2, ESR2 | DRNL (DORNROSCHEN-LIKE); DNA binding / transcription factor | chr1:8714389-8715309 REVERSE	Mn_minus
27.3.11	RNA.regulation of transcription.C2H2 zinc finger family	at1g24625	Transcript	Symbols: ZFP7 | ZFP7 (ZINC FINGER PROTEIN 7); nucleic acid binding / transcription factor/ zinc ion binding | chr1:8725883-8727212 REVERSE	Mn_minus
27.3.11	RNA.regulation of transcription.C2H2 zinc finger family	at3g49930	Transcript	zinc finger (C2H2 type) family protein | chr3:18510246-18510963 FORWARD	Mn_minus
27.3.21	RNA.regulation of transcription.GRAS transcription factor family	at3g49950	Transcript	scarecrow transcription factor family protein | chr3:18522510-18523906 FORWARD	Mn_minus
27.3.22	RNA.regulation of transcription.HB,Homeobox transcription factor family	at4g17460	Transcript	Symbols: HAT1 | HAT1; DNA binding / transcription factor | chr4:9739663-9741146 FORWARD	Mn_minus
27.3.24	RNA.regulation of transcription.MADS box transcription factor family	at5g46320	Transcript	FUNCTIONS IN: molecular_function unknown; INVOLVED IN: biological_process unknown; LOCATED IN: cellular_component unknown; EXPRESSED IN: embryo, flower; EXPRESSED DURING: C globular stage, petal differentiation and expansion stage; BEST Arabidopsis thaliana protein match is: AGL102 (AGAMOUS-LIKE 102); DNA binding / transcription factor (TAIR:AT1G47760.1); Has 6 Blast hits to 6 proteins in 1 speci…	Mn_minus
27.3.32	RNA.regulation of transcription.WRKY domain transcription factor family	at5g46310	Transcript	WRKY family transcription factor | chr5:18785672-18786956 FORWARD	Mn_minus
27.3.32	RNA.regulation of transcription.WRKY domain transcription factor family	at5g46350	Transcript	Symbols: WRKY8, ATWRKY8 | WRKY8; transcription factor | chr5:18801218-18804043 REVERSE	Mn_minus
27.3.37	RNA.regulation of transcription.AS2,Lateral Organ Boundaries Gene Family	at3g49940	Transcript	Symbols: LBD38 | LBD38 (LOB DOMAIN-CONTAINING PROTEIN 38) | chr3:18514343-18515475 FORWARD	Mn_minus
27.3.55	RNA.regulation of transcription.HDA	at5g35600	Transcript	Symbols: HDA7 | HDA7 (histone deacetylase7); histone deacetylase | chr5:13770121-13771712 REVERSE	Mn_minus
27.3.67	RNA.regulation of transcription.putative transcription regulator	at4g10600	Transcript	PHD finger family protein | chr4:6547786-6548864 REVERSE	Mn_minus
27.4	RNA.RNA binding	at4g10610	Transcript	Symbols: RBP37, ATRBP37, CID12 | CID12; RNA binding | chr4:6557237-6559487 FORWARD	Mn_minus
28.1	DNA.synthesis/chromatin structure	at2g30800	Transcript	Symbols: HVT1, ATVT-1 | HVT1 (HELICASE IN VASCULAR TISSUE AND TAPETUM); ATP binding / helicase/ nucleic acid binding | chr2:13120353-13126770 REVERSE	Mn_minus
28.1	DNA.synthesis/chromatin structure	at5g46280	Transcript	Symbols: MCM3 | DNA replication licensing factor, putative | chr5:18769697-18773658 REVERSE	Mn_minus
29.2.1.2.2.9	protein.synthesis.ribosomal protein.eukaryotic.60S subunit.L9	at4g10450	Transcript	60S ribosomal protein L9 (RPL90D) | chr4:6462953-6464544 REVERSE	Mn_minus
29.2.1.2.2.15	protein.synthesis.ribosomal protein.eukaryotic.60S subunit.L15	at4g17390	Transcript	60S ribosomal protein L15 (RPL15B) | chr4:9714092-9715612 REVERSE	Mn_minus
29.2.4	protein.synthesis.elongation	at4g10480	Transcript	nascent polypeptide associated complex alpha chain protein, putative / alpha-NAC, putative | chr4:6477876-6479165 REVERSE	Mn_minus
29.4	protein.postranslational modification	at4g17480	Transcript	palmitoyl protein thioesterase family protein | chr4:9745006-9746966 REVERSE	Mn_minus
29.4.1.57	protein.postranslational modification.kinase.receptor like cytoplasmatic kinase VII	at5g35580	Transcript	ATP binding / kinase/ protein kinase/ protein serine/threonine kinase/ protein tyrosine kinase | chr5:13761965-13763944 FORWARD	Mn_minus
29.5.11	protein.degradation.ubiquitin	at4g10590	Transcript	Symbols: UBP10 | ubiquitin carboxyl-terminal hydrolase family protein | chr4:6538541-6543448 REVERSE	Mn_minus
29.5.11.4.3.2	protein.degradation.ubiquitin.E3.SCF.FBOX	at4g14096	Transcript	FUNCTIONS IN: molecular_function unknown; INVOLVED IN: biological_process unknown; LOCATED IN: cellular_component unknown; CONTAINS InterPro DOMAIN/s: Cyclin-like F-box (InterPro:IPR001810), FBD-like (InterPro:IPR006566), Leucine-rich repeat 2 (InterPro:IPR013101); BEST Arabidopsis thaliana protein match is: F-box family protein (TAIR:AT4G14103.1); Has 1300 Blast hits to 1271 proteins in 9 specie…	Mn_minus
29.5.11.4.3.2	protein.degradation.ubiquitin.E3.SCF.FBOX	at5g45450	Transcript	iron transporter-related | chr5:18415161-18415811 FORWARD	Mn_minus
29.5.11.4.5.2	protein.degradation.ubiquitin.E3.BTB/POZ Cullin3.BTB/POZ	at1g05690	Transcript	Symbols: BT3 | BT3 (BTB AND TAZ DOMAIN PROTEIN 3); protein binding / transcription regulator | chr1:1707011-1709347 FORWARD	Mn_minus
29.5.11.20	protein.degradation.ubiquitin.proteasom	at5g35590	Transcript	Symbols: PAA1 | PAA1 (PROTEASOME ALPHA SUBUNIT A 1); endopeptidase/ peptidase/ threonine-type endopeptidase | chr5:13765138-13767823 REVERSE	Mn_minus
30.2.9	signalling.receptor kinases.leucine rich repeat IX	at1g24650	Transcript	leucine-rich repeat family protein / protein kinase family protein | chr1:8734570-8737315 FORWARD	Mn_minus
30.2.12	signalling.receptor kinases.leucine rich repeat XII	at5g46330	Transcript	Symbols: FLS2 | FLS2 (FLAGELLIN-SENSITIVE 2); ATP binding / kinase/ protein binding / protein serine/threonine kinase/ transmembrane receptor protein serine/threonine kinase | chr5:18791736-18795546 FORWARD	Mn_minus
30.2.99	signalling.receptor kinases.misc	at1g05700	Transcript	leucine-rich repeat protein kinase, putative | chr1:1709796-1713245 FORWARD	Mn_minus
30.3	signalling.calcium	at1g24620	Transcript	polcalcin, putative / calcium-binding pollen allergen, putative | chr1:8723712-8724459 REVERSE	Mn_minus
30.3	signalling.calcium	at4g10640	Transcript	Symbols: IQD16 | IQD16 (IQ-domain 16); calmodulin binding | chr4:6571899-6574427 FORWARD	Mn_minus
30.8	signalling.misc	at4g14010	Transcript	Symbols: RALFL32 | RALFL32 (ralf-like 32); signal transducer | chr4:8092833-8093382 REVERSE	Mn_minus
30.11	signalling.light	at3g49970	Transcript	phototropic-responsive protein, putative | chr3:18527216-18529066 REVERSE	Mn_minus
31.1	cell.organisation	at1g64740	Transcript	Symbols: TUA1 | TUA1 (ALPHA-1 TUBULIN); structural constituent of cytoskeleton | chr1:24050006-24052487 FORWARD	Mn_minus
34.5	transport.ammonium	at1g64780	Transcript	Symbols: ATAMT1;2, AMT1;2 | ATAMT1;2 (AMMONIUM TRANSPORTER 1;2); ammonium transmembrane transporter | chr1:24060770-24062630 REVERSE	Mn_minus
34.15	transport.potassium	at5g46360	Transcript	Symbols: KCO3, ATKCO3 | KCO3 (CA2+ ACTIVATED OUTWARD RECTIFYING K+ CHANNEL 3); calcium ion binding / outward rectifier potassium channel | chr5:18806821-18808224 REVERSE	Mn_minus
35.1	not assigned.no ontology	at1g05720	Transcript	selenoprotein family protein | chr1:1717447-1718909 REVERSE	Mn_minus
35.1	not assigned.no ontology	at1g05785	Transcript	Got1-like family protein | chr1:1730249-1732626 FORWARD	Mn_minus
35.1	not assigned.no ontology	at1g24577	Transcript	unknown protein | chr1:8712478-8713032 REVERSE	Mn_minus
35.1	not assigned.no ontology	at1g64750	Transcript	Symbols: ATDSS1(I) | ATDSS1(I) (ARABIDOPSIS THALIANA DELETION OF SUV3 SUPRESSOR 1(I)) | chr1:24052517-24053879 REVERSE	Mn_minus
35.1	not assigned.no ontology	at2g13290	Transcript	glycosyl transferase family 17 protein | chr2:5511562-5513265 FORWARD	Mn_minus
35.1	not assigned.no ontology	at2g30880	Transcript	pleckstrin homology (PH) domain-containing protein | chr2:13142665-13145916 REVERSE	Mn_minus
35.1	not assigned.no ontology	at4g10465	Transcript	metal ion binding | chr4:6473547-6475434 FORWARD	Mn_minus
35.1	not assigned.no ontology	at4g10500	Transcript	oxidoreductase, 2OG-Fe(II) oxygenase family protein | chr4:6491017-6492476 FORWARD	Mn_minus
35.1	not assigned.no ontology	at4g14020	Transcript	rapid alkalinization factor (RALF) family protein | chr4:8095215-8095736 REVERSE	Mn_minus
35.1	not assigned.no ontology	at4g17430	Transcript	unknown protein | chr4:9724840-9726828 REVERSE	Mn_minus
35.1	not assigned.no ontology	at5g38360	Transcript	catalytic | chr5:15331711-15333625 REVERSE	Mn_minus
35.1	not assigned.no ontology	at5g38378	Transcript	Encodes a Plant thionin family protein | chr5:15344448-15344711 FORWARD	Mn_minus
35.1	not assigned.no ontology	at5g45500	Transcript	unknown protein | chr5:18432458-18435469 REVERSE	Mn_minus
35.1	not assigned.no ontology	at5g45510	Transcript	leucine-rich repeat family protein | chr5:18444657-18449446 FORWARD	Mn_minus
35.1	not assigned.no ontology	at5g46340	Transcript	O-acetyltransferase-related | chr5:18795926-18800094 REVERSE	Mn_minus
35.1.5	not assigned.no ontology.pentatricopeptide (PPR) repeat-containing protein	at1g05750	Transcript	Symbols: PDE247, CLB19 | PDE247 (pigment defective 247) | chr1:1721509-1724734 FORWARD	Mn_minus
35.1.5	not assigned.no ontology.pentatricopeptide (PPR) repeat-containing protein	at2g30780	Transcript	pentatricopeptide (PPR) repeat-containing protein | chr2:13116474-13118808 FORWARD	Mn_minus
35.1.5	not assigned.no ontology.pentatricopeptide (PPR) repeat-containing protein	at4g14050	Transcript	pentatricopeptide (PPR) repeat-containing protein | chr4:8103645-8105521 REVERSE	Mn_minus
35.1.6	not assigned.no ontology.Toll-Interleukin-Resistance (TIR) domain-containing protein	at5g38344	Transcript	transmembrane receptor | chr5:15325831-15326988 FORWARD	Mn_minus
35.1.13	not assigned.no ontology.SET domain-containing protein	at1g24610	Transcript	SET domain-containing protein | chr1:8720651-8722746 REVERSE	Mn_minus
35.1.26	not assigned.no ontology.DC1 domain containing protein	at4g13992	Transcript	FUNCTIONS IN: molecular_function unknown; INVOLVED IN: intracellular signaling cascade; LOCATED IN: mitochondrion; CONTAINS InterPro DOMAIN/s: Protein kinase C, phorbol ester/diacylglycerol binding (InterPro:IPR002219), DC1 (InterPro:IPR004146), C1-like (InterPro:IPR011424); BEST Arabidopsis thaliana protein match is: DC1 domain-containing protein (TAIR:AT4G16015.1); Has 1471 Blast hits to 614 pr…	Mn_minus
35.2	not assigned.unknown	at1g05730	Transcript	unknown protein | chr1:1718555-1720303 FORWARD	Mn_minus
35.2	not assigned.unknown	at1g05740	Transcript	unknown protein | chr1:1720674-1721309 FORWARD	Mn_minus
35.2	not assigned.unknown	at1g05780	Transcript	unknown protein | chr1:1726608-1728404 FORWARD	Mn_minus
35.2	not assigned.unknown	at1g24575	Transcript	unknown protein | chr1:8711036-8711528 REVERSE	Mn_minus
35.2	not assigned.unknown	at1g24600	Transcript	unknown protein | chr1:8720309-8720721 FORWARD	Mn_minus
35.2	not assigned.unknown	at1g64650	Transcript	LOCATED IN: plasma membrane; EXPRESSED IN: 23 plant structures; EXPRESSED DURING: 13 growth stages; CONTAINS InterPro DOMAIN/s: Protein of unknown function DUF791 (InterPro:IPR008509), Major facilitator superfamily, general substrate transporter (InterPro:IPR016196); BEST Arabidopsis thaliana protein match is: unknown protein (TAIR:AT4G27720.1); Has 565 Blast hits to 562 proteins in 197 species: …	Mn_minus
35.2	not assigned.unknown	at1g64680	Transcript	unknown protein | chr1:24036021-24037401 FORWARD	Mn_minus
35.2	not assigned.unknown	at1g64690	Transcript	unknown protein | chr1:24038034-24039177 FORWARD	Mn_minus
35.2	not assigned.unknown	at1g64700	Transcript	unknown protein | chr1:24039810-24040595 REVERSE	Mn_minus
35.2	not assigned.unknown	at2g13272	Transcript	unknown protein | chr2:5497132-5497389 FORWARD	Mn_minus
35.2	not assigned.unknown	at2g13273	Transcript	unknown protein | chr2:5498542-5498667 FORWARD	Mn_minus
35.2	not assigned.unknown	at2g30760	Transcript	unknown protein | chr2:13105770-13108221 REVERSE	Mn_minus
35.2	not assigned.unknown	at2g30766	Transcript	unknown protein | chr2:13108007-13108470 FORWARD	Mn_minus
35.2	not assigned.unknown	at2g30820	Transcript	unknown protein | chr2:13129577-13132945 FORWARD	Mn_minus
35.2	not assigned.unknown	at4g10420	Transcript	FUNCTIONS IN: molecular_function unknown; INVOLVED IN: biological_process unknown; LOCATED IN: cellular_component unknown; EXPRESSED IN: 11 plant structures; EXPRESSED DURING: 6 growth stages; CONTAINS InterPro DOMAIN/s: FBD (InterPro:IPR013596), FBD-like (InterPro:IPR006566), Leucine-rich repeat 2 (InterPro:IPR013101); BEST Arabidopsis thaliana protein match is: F-box family protein (TAIR:AT4G10…	Mn_minus
35.2	not assigned.unknown	at4g10430	Transcript	FUNCTIONS IN: molecular_function unknown; INVOLVED IN: biological_process unknown; LOCATED IN: integral to membrane; CONTAINS InterPro DOMAIN/s: TMPIT-like (InterPro:IPR012926); BEST Arabidopsis thaliana protein match is: unknown protein (TAIR:AT1G33230.1); Has 196 Blast hits to 196 proteins in 60 species: Archae - 0; Bacteria - 0; Metazoa - 146; Fungi - 0; Plants - 40; Viruses - 0; Other Eukaryo…	Mn_minus
35.2	not assigned.unknown	at4g10470	Transcript	unknown protein | chr4:6476014-6477883 FORWARD	Mn_minus
35.2	not assigned.unknown	at4g10596	Transcript	unknown protein | chr4:6546697-6546795 REVERSE	Mn_minus
35.2	not assigned.unknown	at4g10613	Transcript	CONTAINS InterPro DOMAIN/s: RNA-directed DNA polymerase (reverse transcriptase), related (InterPro:IPR015706); BEST Arabidopsis thaliana protein match is: unknown protein (TAIR:AT1G33710.1); Has 210 Blast hits to 210 proteins in 13 species: Archae - 0; Bacteria - 0; Metazoa - 0; Fungi - 0; Plants - 210; Viruses - 0; Other Eukaryotes - 0 (source: NCBI BLink). | chr4:6561039-6561479 FORWARD	Mn_minus
35.2	not assigned.unknown	at4g10620	Transcript	INVOLVED IN: biological_process unknown; LOCATED IN: chloroplast; EXPRESSED IN: 23 plant structures; EXPRESSED DURING: 13 growth stages; BEST Arabidopsis thaliana protein match is: GTP binding (TAIR:AT3G57180.1); Has 777 Blast hits to 699 proteins in 334 species: Archae - 15; Bacteria - 397; Metazoa - 157; Fungi - 74; Plants - 61; Viruses - 0; Other Eukaryotes - 73 (source: NCBI BLink). | chr4:65…	Mn_minus
35.2	not assigned.unknown	at4g14000	Transcript	unknown protein | chr4:8090817-8092672 FORWARD	Mn_minus
35.2	not assigned.unknown	at4g14100	Transcript	transferase, transferring glycosyl groups | chr4:8120718-8122417 FORWARD	Mn_minus
35.2	not assigned.unknown	at4g17410	Transcript	zinc ion binding | chr4:9715774-9721931 FORWARD	Mn_minus
35.2	not assigned.unknown	at4g17420	Transcript	FUNCTIONS IN: molecular_function unknown; INVOLVED IN: biological_process unknown; LOCATED IN: cellular_component unknown; EXPRESSED IN: 23 plant structures; EXPRESSED DURING: 13 growth stages; CONTAINS InterPro DOMAIN/s: Protein of unknown function DUF124 (InterPro:IPR002838), Tryptophan RNA-binding attenuator protein-like (InterPro:IPR016031); BEST Arabidopsis thaliana protein match is: unknown…	Mn_minus
35.2	not assigned.unknown	at4g17440	Transcript	unknown protein | chr4:9727740-9729263 FORWARD	Mn_minus
35.2	not assigned.unknown	at4g17453	Transcript	unknown protein | chr4:9738058-9738273 REVERSE	Mn_minus
35.2	not assigned.unknown	at4g17486	Transcript	unknown protein | chr4:9749728-9751709 REVERSE	Mn_minus
35.2	not assigned.unknown	at5g35603	Transcript	unknown protein | chr5:13785247-13786280 REVERSE	Mn_minus
35.2	not assigned.unknown	at5g35604	Transcript	FUNCTIONS IN: molecular_function unknown; INVOLVED IN: biological_process unknown; LOCATED IN: cellular_component unknown; BEST Arabidopsis thaliana protein match is: myosin heavy chain-related (TAIR:AT5G32590.1); Has 34 Blast hits to 33 proteins in 13 species: Archae - 0; Bacteria - 0; Metazoa - 10; Fungi - 1; Plants - 19; Viruses - 0; Other Eukaryotes - 4 (source: NCBI BLink). | chr5:13788205-1…	Mn_minus
35.2	not assigned.unknown	at5g38370	Transcript	zinc ion binding | chr5:15340393-15340695 REVERSE	Mn_minus
35.2	not assigned.unknown	at5g38380	Transcript	FUNCTIONS IN: molecular_function unknown; INVOLVED IN: biological_process unknown; LOCATED IN: cellular_component unknown; EXPRESSED IN: 22 plant structures; EXPRESSED DURING: 14 growth stages; BEST Arabidopsis thaliana protein match is: cation efflux family protein (TAIR:AT2G04620.1); Has 90 Blast hits to 90 proteins in 28 species: Archae - 0; Bacteria - 0; Metazoa - 66; Fungi - 0; Plants - 18; …	Mn_minus
35.2	not assigned.unknown	at5g45460	Transcript	unknown protein | chr5:18416614-18419481 REVERSE	Mn_minus
35.2	not assigned.unknown	at5g45469	Transcript	unknown protein | chr5:18421744-18421962 FORWARD	Mn_minus
35.2	not assigned.unknown	at5g45470	Transcript	unknown protein | chr5:18421985-18425042 REVERSE	Mn_minus
35.2	not assigned.unknown	at5g45480	Transcript	unknown protein | chr5:18426104-18429090 REVERSE	Mn_minus
35.2	not assigned.unknown	at5g45520	Transcript	unknown protein | chr5:18449509-18453012 REVERSE	Mn_minus
35.2	not assigned.unknown	at5g46295	Transcript	unknown protein | chr5:18779796-18780205 REVERSE	Mn_minus
35.2	not assigned.unknown	at5g46300	Transcript	unknown protein | chr5:18783610-18784786 FORWARD	Mn_minus

## Sheet: Mn_plus
BinCode	BinName	id	type	description	phenotype
17.2.3	hormone metabolism.auxin.induced-regulated-responsive-activated	at1g14970	Transcript	unknown protein | chr1:5161949-5164917 REVERSE	Mn_plus
20.2.99	stress.abiotic.unspecified	at1g14940	Transcript	major latex protein-related / MLP-related | chr1:5154537-5155563 REVERSE	Mn_plus
20.2.99	stress.abiotic.unspecified	at1g14950	Transcript	major latex protein-related / MLP-related | chr1:5157336-5158269 REVERSE	Mn_plus
20.2.99	stress.abiotic.unspecified	at1g14960	Transcript	major latex protein-related / MLP-related | chr1:5159199-5160083 REVERSE	Mn_plus
21.1.2	redox.thioredoxin.QSOX	at1g15020	Transcript	Symbols: ATQSOX1, QSO2 | thioredoxin family protein | chr1:5173125-5176223 REVERSE	Mn_plus
26.13	misc.acid and other phosphatases	at1g15080	Transcript	Symbols: ATPAP2, ATLPP2, LPP2 | LPP2 (LIPID PHOSPHATE PHOSPHATASE 2); acid phosphatase/ phosphatidate phosphatase | chr1:5187626-5189673 FORWARD	Mn_plus
27.3.26	RNA.regulation of transcription.MYB-related transcription factor family	at1g70000	Transcript	DNA-binding family protein | chr1:26363278-26364699 REVERSE	Mn_plus
27.3.40	RNA.regulation of transcription.Aux/IAA family	at1g15050	Transcript	Symbols: IAA34 | IAA34 (INDOLE-3-ACETIC ACID INDUCIBLE 34); transcription factor | chr1:5182256-5183243 REVERSE	Mn_plus
28.1	DNA.synthesis/chromatin structure	at1g70070	Transcript	Symbols: EMB25, PDE317, ISE2 | EMB25 (EMBRYO DEFECTIVE 25); ATP-dependent helicase/ RNA helicase | chr1:26390016-26394196 REVERSE	Mn_plus
29.5.5	protein.degradation.serine protease	at1g15000	Transcript	Symbols: scpl50 | scpl50 (serine carboxypeptidase-like 50); serine-type carboxypeptidase | chr1:5168596-5170066 FORWARD	Mn_plus
29.5.11.4.2	protein.degradation.ubiquitin.E3.RING	at1g15100	Transcript	Symbols: RHA2A | RHA2A; protein binding / ubiquitin-protein ligase/ zinc ion binding | chr1:5193426-5194203 REVERSE	Mn_plus
29.5.11.4.3.2	protein.degradation.ubiquitin.E3.SCF.FBOX	at1g15015	Transcript	FUNCTIONS IN: molecular_function unknown; INVOLVED IN: biological_process unknown; LOCATED IN: cellular_component unknown; CONTAINS InterPro DOMAIN/s: Cyclin-like F-box (InterPro:IPR001810); BEST Arabidopsis thaliana protein match is: F-box protein-related / SLF-related (TAIR:AT5G10340.1); Has 147 Blast hits to 147 proteins in 11 species: Archae - 0; Bacteria - 0; Metazoa - 0; Fungi - 0; Plants -…	Mn_plus
29.6	protein.folding	at1g14980	Transcript	Symbols: CPN10 | CPN10 (CHAPERONIN 10); chaperone binding | chr1:5165628-5166745 REVERSE	Mn_plus
30.2.10	signalling.receptor kinases.leucine rich repeat X	at1g69990	Transcript	leucine-rich repeat transmembrane protein kinase, putative | chr1:26360235-26362010 REVERSE	Mn_plus
33.99	development.unspecified	at1g69970	Transcript	Symbols: CLE26 | CLE26 (CLAVATA3/ESR-RELATED 26); protein binding / receptor binding | chr1:26353900-26354256 REVERSE	Mn_plus
35.1	not assigned.no ontology	at1g15040	Transcript	glutamine amidotransferase-related | chr1:5179887-5181389 REVERSE	Mn_plus
35.1.25	not assigned.no ontology.paired amphipathic helix repeat-containing protein	at1g70030	Transcript	paired amphipathic helix repeat-containing protein | chr1:26378794-26380379 FORWARD	Mn_plus
35.1.25	not assigned.no ontology.paired amphipathic helix repeat-containing protein	at1g70060	Transcript	Symbols: SNL4 | SNL4 (SIN3-LIKE 4) | chr1:26383789-26389916 FORWARD	Mn_plus
35.2	not assigned.unknown	at1g14990	Transcript	unknown protein | chr1:5167147-5168243 REVERSE	Mn_plus
35.2	not assigned.unknown	at1g15010	Transcript	unknown protein | chr1:5171207-5171742 FORWARD	Mn_plus
35.2	not assigned.unknown	at1g15030	Transcript	Encodes a Cysteine-rich peptide (CRP) family protein | chr1:5177529-5180049 FORWARD	Mn_plus
35.2	not assigned.unknown	at1g15045	Transcript	hypothetical protein | chr1:5181857-5181964 FORWARD	Mn_plus
35.2	not assigned.unknown	at1g15060	Transcript	LOCATED IN: chloroplast; EXPRESSED IN: 23 plant structures; EXPRESSED DURING: 14 growth stages; CONTAINS InterPro DOMAIN/s: Uncharacterised conserved protein UCP031088, alpha/beta hydrolase, At1g15070 (InterPro:IPR016969); BEST Arabidopsis thaliana protein match is: unknown protein (TAIR:AT1G73750.1); Has 120 Blast hits to 104 proteins in 29 species: Archae - 0; Bacteria - 61; Metazoa - 1; Fungi …	Mn_plus
35.2	not assigned.unknown	at1g69980	Transcript	unknown protein | chr1:26356356-26357667 REVERSE	Mn_plus
35.2	not assigned.unknown	at1g70020	Transcript	unknown protein | chr1:26377370-26378359 FORWARD	Mn_plus
35.2	not assigned.unknown	at1g70040	Transcript	unknown protein | chr1:26381233-26382131 FORWARD	Mn_plus

## Sheet: Mn_reposne
BinCode	BinName	id	type	description	phenotype
11.1.8	lipid metabolism.FA synthesis and FA elongation.acyl coa ligase	at5g35930	Transcript	AMP-dependent synthetase and ligase family protein | chr5:14066992-14074751 REVERSE	Mn_response
13.2.3.4	amino acid metabolism.degradation.aspartate family.methionine	at4g13940	Transcript	Symbols: HOG1, EMB1395, SAHH1, MEE58, ATSAHH1 | MEE58 (MATERNAL EFFECT EMBRYO ARREST 58); adenosylhomocysteinase/ copper ion binding | chr4:8054862-8057139 FORWARD	Mn_response
17.4.1	hormone metabolism.cytokinin.synthesis-degradation	at3g23630	Transcript	Symbols: ATIPT7, IPT7 | ATIPT7; ATP binding / tRNA isopentenyltransferase/ transferase, transferring alkyl or aryl (other than methyl) groups | chr3:8488695-8490210 FORWARD	Mn_response
20.1.7	stress.biotic.PR-proteins	at4g13920	Transcript	Symbols: AtRLP50 | AtRLP50 (Receptor Like Protein 50); kinase/ protein binding | chr4:8043803-8046559 FORWARD	Mn_response
20.1.7.12	stress.biotic.PR-proteins.plant defensins	at4g13955	Transcript	Encodes a defensin-like (DEFL) family protein. | chr4:8059307-8059742 FORWARD	Mn_response
20.1.7.12	stress.biotic.PR-proteins.plant defensins	at4g13968	Transcript	Encodes a defensin-like (DEFL) family protein. | chr4:8069134-8069901 FORWARD	Mn_response
23.5.4	nucleotide metabolism.deoxynucleotide metabolism.ribonucleoside-diphosphate reductase	at3g23580	Transcript	Symbols: RNR2, RNR2A | RNR2A (RIBONUCLEOTIDE REDUCTASE 2A); ribonucleoside-diphosphate reductase | chr3:8460045-8462815 FORWARD	Mn_response
25.1	C1-metabolism.glycine hydroxymethyltransferase	at4g13930	Transcript	Symbols: SHM4 | SHM4 (serine hydroxymethyltransferase 4); catalytic/ glycine hydroxymethyltransferase/ pyridoxal phosphate binding | chr4:8047692-8050106 REVERSE	Mn_response
26.1	misc.misc2	at3g23570	Transcript	dienelactone hydrolase family protein | chr3:8457778-8459691 REVERSE	Mn_response
26.1	misc.misc2	at3g23600	Transcript	dienelactone hydrolase family protein | chr3:8473775-8475858 FORWARD	Mn_response
26.1	misc.cytochrome P450	at5g35917	Transcript	Symbols: CYP79A3P | CYP79A3P; electron carrier/ heme binding / iron ion binding / monooxygenase | chr5:14049123-14051128 FORWARD	Mn_response
26.1	misc.cytochrome P450	at5g35920	Transcript	Symbols: CYP79A4P | CYP79A4P; electron carrier/ heme binding / iron ion binding / monooxygenase | chr5:14056437-14056904 FORWARD	Mn_response
27.3.23	RNA.regulation of transcription.HSF,Heat-shock transcription factor family	at4g13980	Transcript	Symbols: AT-HSFA5, HSFA5 | AT-HSFA5; DNA binding / transcription factor | chr4:8076980-8079314 REVERSE	Mn_response
28.1	DNA.synthesis/chromatin structure	at5g35910	Transcript	3'-5' exonuclease domain-containing protein / helicase and RNase D C-terminal domain-containing protein / HRDC domain-containing protein | chr5:14029686-14035405 REVERSE	Mn_response
29.2.2.50	protein.synthesis.ribosome biogenesis.BRIX	at3g23620	Transcript	brix domain-containing protein | chr3:8480025-8482157 FORWARD	Mn_response
29.4	protein.postranslational modification	at3g23610	Transcript	dual specificity protein phosphatase (DsPTP1) | chr3:8478079-8479857 FORWARD	Mn_response
29.5	protein.degradation	at3g23605	Transcript	UBX domain-containing protein | chr3:8476571-8477392 FORWARD	Mn_response
29.5.11.4.3.2	protein.degradation.ubiquitin.E3.SCF.FBOX	at3g23633	Transcript	FUNCTIONS IN: molecular_function unknown; INVOLVED IN: biological_process unknown; LOCATED IN: cellular_component unknown; CONTAINS InterPro DOMAIN/s: F-box associated (InterPro:IPR006527); BEST Arabidopsis thaliana protein match is: F-box family protein (FBX9) (TAIR:AT2G04920.1); Has 396 Blast hits to 387 proteins in 2 species: Archae - 0; Bacteria - 0; Metazoa - 0; Fungi - 0; Plants - 396; Viru…	Mn_response
29.5.11.4.3.2	protein.degradation.ubiquitin.E3.SCF.FBOX	at4g13960	Transcript	F-box family protein | chr4:8060681-8062231 REVERSE	Mn_response
29.5.11.4.3.2	protein.degradation.ubiquitin.E3.SCF.FBOX	at4g13965	Transcript	FUNCTIONS IN: molecular_function unknown; INVOLVED IN: biological_process unknown; LOCATED IN: cellular_component unknown; CONTAINS InterPro DOMAIN/s: FBD (InterPro:IPR013596), FBD-like (InterPro:IPR006566), Leucine-rich repeat 2 (InterPro:IPR013101); BEST Arabidopsis thaliana protein match is: F-box family protein (TAIR:AT1G55030.1); Has 1305 Blast hits to 1279 proteins in 17 species: Archae - 0…	Mn_response
29.5.11.4.3.2	protein.degradation.ubiquitin.E3.SCF.FBOX	at4g13985	Transcript	Symbols: FBD1 | FBD1 (FBD-ASSOCIATED F-BOX PROTEIN) | chr4:8080118-8081669 REVERSE	Mn_response
30.8	signalling.misc	at4g13950	Transcript	Symbols: RALFL31 | RALFL31 (ralf-like 31); signal transducer | chr4:8058072-8058675 REVERSE	Mn_response
33.99	development.unspecified	at3g23635	Transcript	Symbols: RTFL13 | RTFL13 (ROTUNDIFOLIA LIKE 13) | chr3:8497941-8498072 REVERSE	Mn_response
35.1	not assigned.no ontology	at4g13970	Transcript	zinc ion binding | chr4:8070189-8075501 REVERSE	Mn_response
35.2	not assigned.unknown	at3g23590	Transcript	Symbols: RFR1 | RFR1 (REF4-related 1) | chr3:8467449-8473627 FORWARD	Mn_response
35.2	not assigned.unknown	at5g35926	Transcript	FUNCTIONS IN: molecular_function unknown; INVOLVED IN: biological_process unknown; LOCATED IN: cellular_component unknown; CONTAINS InterPro DOMAIN/s: FBD-like (InterPro:IPR006566), Leucine-rich repeat 2 (InterPro:IPR013101); BEST Arabidopsis thaliana protein match is: F-box family protein (TAIR:AT5G41840.1). | chr5:14062676-14065706 FORWARD	Mn_response

## Sheet: relative Zn_minus
BinCode	BinName	id	type	description	phenotype
26.21	misc.protease inhibitor/seed storage/lipid transfer protein (LTP) family protein	at3g43720	Transcript	protease inhibitor/seed storage/lipid transfer protein (LTP) family protein | chr3:15615386-15617149 REVERSE	relative Zn_minus
27.3.22	RNA.regulation of transcription.HB,Homeobox transcription factor family	at4g08150	Transcript	Symbols: KNAT1, BP, BP1 | KNAT1 (KNOTTED-LIKE FROM ARABIDOPSIS THALIANA); transcription factor | chr4:5147700-5150966 REVERSE	relative Zn_minus
29.5.11.4.3.2	protein.degradation.ubiquitin.E3.SCF.FBOX	at3g43710	Transcript	kelch repeat-containing F-box family protein | chr3:15605608-15606744 FORWARD	relative Zn_minus
29.5.11.4.5.2	protein.degradation.ubiquitin.E3.BTB/POZ Cullin3.BTB/POZ	at3g43700	Transcript	Symbols: ATBPM6 | ATBPM6 (BTB-POZ and MATH domain 6); protein binding | chr3:15601868-15603888 FORWARD	relative Zn_minus
30.4.5	signalling.phosphinositides.inositol-1,3,4-trisphosphate 5/6-kinase	at4g08170	Transcript	inositol 1,3,4-trisphosphate 5/6-kinase family protein | chr4:5163399-5167179 REVERSE	relative Zn_minus
31.4	cell.vesicle transport	at4g08180	Transcript	Symbols: ORP1C | ORP1C (OSBP(OXYSTEROL BINDING PROTEIN)-RELATED PROTEIN 1C); oxysterol binding / phosphoinositide binding | chr4:5169484-5173662 FORWARD	relative Zn_minus
35.1	not assigned.no ontology	at4g08140	Transcript	FUNCTIONS IN: molecular_function unknown; INVOLVED IN: biological_process unknown; LOCATED IN: cellular_component unknown; BEST Arabidopsis thaliana protein match is: RPN1A (26S PROTEASOME REGULATORY SUBUNIT S2 1A); binding / enzyme regulator (TAIR:AT2G20580.1); Has 286 Blast hits to 286 proteins in 120 species: Archae - 0; Bacteria - 0; Metazoa - 123; Fungi - 87; Plants - 35; Viruses - 0; Other …	relative Zn_minus
35.1	not assigned.no ontology	at4g08160	Transcript	glycosyl hydrolase family 10 protein / carbohydrate-binding domain-containing protein | chr4:5159034-5162774 REVERSE	relative Zn_minus
35.2	not assigned.unknown	at3g43682	Transcript	unknown protein | chr3:15584589-15585426 FORWARD	relative Zn_minus
35.2	not assigned.unknown	at3g43722	Transcript	unknown protein | chr3:15620912-15621007 REVERSE	relative Zn_minus
35.2	not assigned.unknown	at4g08151	Transcript	unknown protein | chr4:5151863-5151979 REVERSE	relative Zn_minus
35.2	not assigned.unknown	at4g08176	Transcript	unknown protein | chr4:5168567-5168689 FORWARD	relative Zn_minus

## Sheet: relative Zn_plus
BinCode	BinName	id	type	description	phenotype
11.4	lipid metabolism.TAG synthesis	at1g23240	Transcript	caleosin-related family protein | chr1:8252715-8254625 REVERSE	relative Zn_plus
11.4	lipid metabolism.TAG synthesis	at1g23250	Transcript	calcium ion binding | chr1:8255233-8256770 REVERSE	relative Zn_plus
13.1.1.3.1	amino acid metabolism.synthesis.central amino acid metabolism.alanine.alanine aminotransferase	at1g23310	Transcript	Symbols: GGT1, AOAT1 | GGT1 (GLUTAMATE:GLYOXYLATE AMINOTRANSFERASE); L-alanine:2-oxoglutarate aminotransferase/ glycine:2-oxoglutarate aminotransferase | chr1:8268416-8271933 REVERSE	relative Zn_plus
16.5.99.1	secondary metabolism.sulfur-containing.misc.alliinase	at1g23320	Transcript	Symbols: TAR1 | TAR1 (TRYPTOPHAN AMINOTRANSFERASE RELATED 1); L-tryptophan:2-oxoglutarate aminotransferase/ L-tryptophan:pyruvate aminotransferase/ carbon-sulfur lyase | chr1:8273423-8275350 REVERSE	relative Zn_plus
18.3.1	Co-factor and vitamine metabolism.riboflavin.GTP cyclohydrolase II	at5g59750	Transcript	riboflavin biosynthesis protein, putative | chr5:24073275-24075542 FORWARD	relative Zn_plus
20.2.1	stress.abiotic.heat	at5g59720	Transcript	Symbols: HSP18.2 | HSP18.2 (heat shock protein 18.2) | chr5:24062577-24063277 FORWARD	relative Zn_plus
26.3.4	misc.gluco-, galacto- and mannosidases.endoglucanase	at1g23210	Transcript	Symbols: AtGH9B6 | AtGH9B6 (Arabidopsis thaliana glycosyl hydrolase 9B6); catalytic/ hydrolase, hydrolyzing O-glycosyl compounds | chr1:8240174-8242129 FORWARD	relative Zn_plus
27.3.25	RNA.regulation of transcription.MYB domain transcription factor family	at5g59780	Transcript	Symbols: MYB59, ATMYB59-3 | MYB59 (MYB DOMAIN PROTEIN 59); DNA binding / transcription factor | chr5:24082197-24083424 REVERSE	relative Zn_plus
27.3.59	RNA.regulation of transcription.Methyl binding domain proteins	at5g59800	Transcript	Symbols: MBD7, ATMBD7 | MBD7 (METHYL-CPG-BINDING DOMAIN 7); DNA binding / DNA demethylase/ methyl-CpG binding | chr5:24094474-24096532 REVERSE	relative Zn_plus
27.3.67	RNA.regulation of transcription.putative transcription regulator	at1g23230	Transcript	unknown protein | chr1:8244440-8251741 FORWARD	relative Zn_plus
27.3.99	RNA.regulation of transcription.unclassified	at1g23280	Transcript	MAK16 protein-related | chr1:8260865-8262772 REVERSE	relative Zn_plus
27.3.99	RNA.regulation of transcription.unclassified	at5g59710	Transcript	Symbols: VIP2, AtVIP2 | VIP2 (VIRE2 INTERACTING PROTEIN2); protein binding / transcription regulator | chr5:24057407-24061918 FORWARD	relative Zn_plus
27.3.99	RNA.regulation of transcription.unclassified	at5g59730	Transcript	Symbols: ATEXO70H7 | ATEXO70H7 (EXOCYST SUBUNIT EXO70 FAMILY PROTEIN H7); protein binding | chr5:24063877-24066170 REVERSE	relative Zn_plus
28.1.3.2.4	DNA.synthesis/chromatin structure.histone.core.H4	at5g59690	Transcript	histone H4 | chr5:24051552-24052143 FORWARD	relative Zn_plus
29.2.1.2.2.527	protein.synthesis.ribosomal protein.eukaryotic.60S subunit.L27A	at1g23290	Transcript	Symbols: RPL27A, RPL27AB | RPL27AB; structural constituent of ribosome | chr1:8262984-8263587 FORWARD	relative Zn_plus
29.4	protein.postranslational modification	at5g59740	Transcript	UDP-galactose/UDP-glucose transporter-related | chr5:24070051-24073055 REVERSE	relative Zn_plus
29.4	protein.postranslational modification	at5g59770	Transcript	FUNCTIONS IN: molecular_function unknown; INVOLVED IN: biological_process unknown; LOCATED IN: cellular_component unknown; EXPRESSED IN: 22 plant structures; EXPRESSED DURING: 13 growth stages; CONTAINS InterPro DOMAIN/s: Protein-tyrosine phosphatase-like, PTPLA (InterPro:IPR007482); BEST Arabidopsis thaliana protein match is: PAS2 (PASTICCINO 2); enoyl-CoA hydratase/ protein tyrosine phosphatase…	relative Zn_plus
29.5.1	protein.degradation.subtilases	at5g59810	Transcript	Symbols: ATSBT5.4, SBT5.4 | SBT5.4; identical protein binding / serine-type endopeptidase | chr5:24096815-24100557 REVERSE	relative Zn_plus
29.5.11.3	protein.degradation.ubiquitin.E2	at1g23260	Transcript	Symbols: MMZ1, UEV1A | MMZ1 (MMS ZWEI HOMOLOGUE 1); protein binding / ubiquitin-protein ligase | chr1:8256986-8258688 REVERSE	relative Zn_plus
30.2.1	signalling.receptor kinases.leucine rich repeat I	at5g59680	Transcript	leucine-rich repeat protein kinase, putative | chr5:24046792-24050801 FORWARD	relative Zn_plus
30.2.16	signalling.receptor kinases.Catharanthus roseus-like RLK1	at5g59700	Transcript	protein kinase, putative | chr5:24052385-24055425 REVERSE	relative Zn_plus
31.1	cell.organisation	at1g23220	Transcript	dynein light chain type 1 family protein | chr1:8242423-8244403 FORWARD	relative Zn_plus
33.99	development.unspecified	at1g23240	Transcript	caleosin-related family protein | chr1:8252715-8254625 REVERSE	relative Zn_plus
34.99	transport.misc	at1g23300	Transcript	MATE efflux family protein | chr1:8263827-8266048 REVERSE	relative Zn_plus
35.2	not assigned.unknown	at1g23270	Transcript	unknown protein | chr1:8259602-8260144 REVERSE	relative Zn_plus
35.2	not assigned.unknown	at1g23330	Transcript	unknown protein | chr1:8279588-8281891 REVERSE	relative Zn_plus
35.2	not assigned.unknown	at1g23340	Transcript	unknown protein | chr1:8283896-8286832 REVERSE	relative Zn_plus
35.2	not assigned.unknown	at5g59760	Transcript	unknown protein | chr5:24075628-24076512 REVERSE	relative Zn_plus
35.2	not assigned.unknown	at5g59790	Transcript	unknown protein | chr5:24090715-24093168 FORWARD	relative Zn_plus

## Sheet: relative Zn_response
BinCode	BinName	id	type	description	phenotype
10.1.4	cell wall.precursor synthesis.UDP-Glc dehydrogenase (UGD)	at5g15490	Transcript	UDP-glucose 6-dehydrogenase, putative | chr5:5027639-5030194 REVERSE	relative Zn_response
10.6.1	cell wall.degradation.cellulases and beta -1,4-glucanases	at1g19940	Transcript	Symbols: AtGH9B5 | AtGH9B5 (Arabidopsis thaliana Glycosyl Hydrolase 9B5); catalytic/ hydrolase, hydrolyzing O-glycosyl compounds | chr1:6918191-6920377 REVERSE	relative Zn_response
10.6.3	cell wall.degradation.pectate lyases and polygalacturonases	at3g15720	Transcript	glycoside hydrolase family 28 protein / polygalacturonase (pectinase) family protein | chr3:5325290-5327537 REVERSE	relative Zn_response
10.8.99	cell wall.pectin*esterases.misc	at4g00872	Transcript	enzyme inhibitor/ pectinesterase | chr4:364147-364736 REVERSEweakly similar to ( 108)AT1G56100pectinesterase inhibitor domain-containing protein | chr1:20984034-20987644 REVERSE	relative Zn_response
11.1.1.2.3	lipid metabolism.FA synthesis and FA elongation.Acetyl CoA Carboxylation.heteromeric Complex.Biotin Carboxyl Carrier Protein	at3g15690	Transcript	biotin carboxyl carrier protein of acetyl-CoA carboxylase-related | chr3:5316916-5319613 FORWARD	relative Zn_response
11.1.1.2.3	lipid metabolism.FA synthesis and FA elongation.Acetyl CoA Carboxylation.heteromeric Complex.Biotin Carboxyl Carrier Protein	at5g15530	Transcript	Symbols: BCCP2, CAC1-B | BCCP2 (BIOTIN CARBOXYL CARRIER PROTEIN 2); biotin binding | chr5:5038751-5040840 FORWARD	relative Zn_response
11.1.9	lipid metabolism.FA synthesis and FA elongation.long chain fatty acid CoA ligase	at4g11030	Transcript	long-chain-fatty-acid--CoA ligase, putative / long-chain acyl-CoA synthetase, putative | chr4:6738120-6742229 FORWARD	relative Zn_response
11.9.3.1	lipid metabolism.lipid degradation.lysophospholipases.phospholipase D	at3g15730	Transcript	Symbols: PLDALPHA1, PLD | PLDALPHA1 (PHOSPHOLIPASE D ALPHA 1); phospholipase D | chr3:5330322-5333745 FORWARD	relative Zn_response
11.9.3.2	lipid metabolism.lipid degradation.lysophospholipases.carboxylesterase	at3g15650	Transcript	phospholipase/carboxylesterase family protein | chr3:5305926-5307968 FORWARD	relative Zn_response
13	amino acid metabolism	at5g65890	Transcript	Symbols: ACR1 | ACR1 (ACT Domain Repeat 1); amino acid binding | chr5:26354909-26357866 FORWARD	relative Zn_response
13.2.2.2	amino acid metabolism.degradation.glutamate family.proline	at3g30775	Transcript	Symbols: ERD5, PRODH, AT-POX, ATPOX, ATPDH, PRO1 | ERD5 (EARLY RESPONSIVE TO DEHYDRATION 5); proline dehydrogenase | chr3:12448636-12451248 REVERSE	relative Zn_response
16.1.1	secondary metabolism.isoprenoids.non-mevalonate pathway	at5g15460	Transcript	Symbols: MUB2 | MUB2 (MEMBRANE-ANCHORED UBIQUITIN-FOLD PROTEIN 2) | chr5:5018711-5020703 REVERSE	relative Zn_response
16.5.99.1	secondary metabolism.sulfur-containing.misc.alliinase	at1g23320	Transcript	Symbols: TAR1 | TAR1 (TRYPTOPHAN AMINOTRANSFERASE RELATED 1); L-tryptophan:2-oxoglutarate aminotransferase/ L-tryptophan:pyruvate aminotransferase/ carbon-sulfur lyase | chr1:8273423-8275350 REVERSE	relative Zn_response
17.1.1	hormone metabolism.abscisic acid.synthesis-degradation	at1g19950	Transcript	Symbols: HVA22H | HVA22H (HVA22-LIKE PROTEIN H (ATHVA22H)) | chr1:6924184-6926724 FORWARD	relative Zn_response
18.5.2.8	Co-factor and vitamine metabolism.folate & vitamine K.vitamine K.2-phytyl-1,4-naphthoquinone methyltransferase	at1g23360	Transcript	UbiE/COQ5 methyltransferase family protein | chr1:8295185-8296919 REVERSE	relative Zn_response
20	stress	at4g00860	Transcript	Symbols: ATOZI1, AT0ZI1 | ATOZI1 | chr4:359315-360493 REVERSE	relative Zn_response
20.1.7	stress.biotic.PR-proteins	at3g15700	Transcript	disease resistance protein, putative | chr3:5321136-5322376 REVERSE	relative Zn_response
20.2.1	stress.abiotic.heat	at5g15450	Transcript	Symbols: APG6, CLPB3, CLPB-P | CLPB3 (CASEIN LYTIC PROTEINASE B3); ATP binding / ATPase/ nucleoside-triphosphatase/ nucleotide binding / protein binding | chr5:5014212-5018347 REVERSE	relative Zn_response
20.2.99	stress.abiotic.unspecified	at5g02730	Transcript	allergen V5/Tpx-1-related family protein | chr5:615610-616227 FORWARD	relative Zn_response
21.4	redox.glutaredoxins	at3g15660	Transcript	Symbols: ATGRX4, GRX4 | GRX4 (GLUTAREDOXIN 4); metal ion binding | chr3:5307944-5309557 REVERSE	relative Zn_response
23.4.10	nucleotide metabolism.phosphotransfer and pyrophosphatases.nucleoside diphosphate kinase	at4g11010	Transcript	Symbols: NDPK3 | NDPK3 (NUCLEOSIDE DIPHOSPHATE KINASE 3); ATP binding / nucleoside diphosphate kinase | chr4:6732580-6734361 REVERSE	relative Zn_response
24	Biodegradation of Xenobiotics	at1g19900	Transcript	glyoxal oxidase-related | chr1:6906899-6908741 REVERSE	relative Zn_response
26.2	misc.UDP glucosyl and glucoronyl transferases	at5g15470	Transcript	Symbols: GAUT14 | GAUT14 (Galacturonosyltransferase 14); polygalacturonate 4-alpha-galacturonosyltransferase/ transferase, transferring glycosyl groups / transferase, transferring hexosyl groups | chr5:5021010-5024742 REVERSE	relative Zn_response
26.3.4	misc.gluco-, galacto- and mannosidases.endoglucanase	at4g11050	Transcript	Symbols: AtGH9C3 | AtGH9C3 (Arabidopsis thaliana glycosyl hydrolase 9C3); carbohydrate binding / catalytic/ hydrolase, hydrolyzing O-glycosyl compounds | chr4:6747467-6751311 REVERSE	relative Zn_response
26.9	misc.glutathione S transferases	at2g02380	Transcript	Symbols: ATGSTZ2 | ATGSTZ2; catalytic/ glutathione transferase | chr2:626842-628676 FORWARD	relative Zn_response
26.18	misc.invertase/pectin methylesterase inhibitor family protein	at1g23350	Transcript	invertase/pectin methylesterase inhibitor family protein | chr1:8293595-8294264 REVERSE	relative Zn_response
27.3.4	RNA.regulation of transcription.ARF, Auxin Response Factor family	at1g19850	Transcript	Symbols: MP, ARF5, IAA24 | MP (MONOPTEROS); transcription factor | chr1:6886879-6891374 FORWARD	relative Zn_response
27.3.6	RNA.regulation of transcription.bHLH,Basic Helix-Loop-Helix family	at4g00870	Transcript	basic helix-loop-helix (bHLH) family protein | chr4:362169-363691 REVERSE	relative Zn_response
27.3.11	RNA.regulation of transcription.C2H2 zinc finger family	at5g15480	Transcript	zinc finger (C2H2 type) family protein | chr5:5025952-5027160 REVERSE	relative Zn_response
27.3.22	RNA.regulation of transcription.HB,Homeobox transcription factor family	at1g23380	Transcript	Symbols: KNAT6, KNAT6L, KNAT6S | KNAT6; DNA binding / transcription activator/ transcription factor | chr1:8297291-8302600 REVERSE	relative Zn_response
27.3.32	RNA.regulation of transcription.WRKY domain transcription factor family	at4g11070	Transcript	Symbols: WRKY41, AtWRKY41 | WRKY41; transcription factor | chr4:6759303-6760794 FORWARD	relative Zn_response
27.3.53	RNA.regulation of transcription.High mobility group (HMG) family	at4g11080	Transcript	high mobility group (HMG1/2) family protein | chr4:6760867-6763272 REVERSE	relative Zn_response
27.3.59	RNA.regulation of transcription.Methyl binding domain proteins	at3g15790	Transcript	Symbols: MBD11, ATMBD11 | MBD11; DNA binding / methyl-CpG binding | chr3:5343016-5344700 FORWARD	relative Zn_response
27.3.65	RNA.regulation of transcription.Polycomb Group (PcG)	at5g65910	Transcript	BSD domain-containing protein | chr5:26361440-26363460 REVERSE	relative Zn_response
27.3.66	RNA.regulation of transcription.Psudo ARR transcription factor family	at4g00760	Transcript	Symbols: APRR8, PRR8 | APRR8 (PSEUDO-RESPONSE REGULATOR 8); transcription regulator/ two-component response regulator | chr4:327025-329048 REVERSE	relative Zn_response
27.3.67	RNA.regulation of transcription.putative transcription regulator	at3g43990	Transcript	bromo-adjacent homology (BAH) domain-containing protein | chr3:15782538-15785178 REVERSE	relative Zn_response
27.3.99	RNA.regulation of transcription.unclassified	at1g19860	Transcript	zinc finger (CCCH-type) family protein | chr1:6891429-6894736 REVERSE	relative Zn_response
27.3.99	RNA.regulation of transcription.unclassified	at4g00840	Transcript	zinc ion binding | chr4:355258-357279 REVERSE	relative Zn_response
27.3.99	RNA.regulation of transcription.unclassified	at4g00850	Transcript	Symbols: GIF3 | GIF3 (GRF1-INTERACTING FACTOR 3); protein binding / transcription coactivator | chr4:357551-359194 FORWARD	relative Zn_response
27.3.99	RNA.regulation of transcription.unclassified	at4g11060	Transcript	Symbols: MTSSB | MTSSB (mitochondrially targeted single-stranded DNA binding protein); single-stranded DNA binding | chr4:6754587-6756532 REVERSE	relative Zn_response
27.4	RNA.RNA binding	at4g00830	Transcript	RNA recognition motif (RRM)-containing protein | chr4:352023-355233 FORWARD	relative Zn_response
28.1.3.2.3	DNA.synthesis/chromatin structure.histone.core.H3	at1g19890	Transcript	Symbols: ATMGH3, MGH3 | MGH3 (MALE-GAMETE-SPECIFIC HISTONE H3); DNA binding | chr1:6905034-6906018 FORWARD	relative Zn_response
29.2.1.2.1.19	protein.synthesis.ribosomal protein.eukaryotic.40S subunit.S19	at5g15520	Transcript	40S ribosomal protein S19 (RPS19B) | chr5:5037021-5038172 REVERSE	relative Zn_response
29.2.1.2.1.29	protein.synthesis.ribosomal protein.eukaryotic.40S subunit.S29	at3g44010	Transcript	40S ribosomal protein S29 (RPS29B) | chr3:15799931-15801200 REVERSE	relative Zn_response
29.2.1.2.2.35	protein.synthesis.ribosomal protein.eukaryotic.60S subunit.L35	at5g02610	Transcript	60S ribosomal protein L35 (RPL35D) | chr5:587518-588733 FORWARD	relative Zn_response
29.2.1.2.2.81	protein.synthesis.ribosomal protein.eukaryotic.60S subunit.P1	at4g00810	Transcript	60S acidic ribosomal protein P1 (RPP1B) | chr4:345952-347184 REVERSE	relative Zn_response
29.2.2.3.5	protein.synthesis.ribosome biogenesis.Pre-rRNA processing and modifications.DExD-box helicases	at5g65900	Transcript	DEAD/DEAH box helicase, putative | chr5:26358206-26361443 FORWARD	relative Zn_response
29.3.4.99	protein.targeting.secretory pathway.unspecified	at3g15710	Transcript	signal peptidase, putative | chr3:5323358-5324908 REVERSE	relative Zn_response
29.4	protein.postranslational modification	at4g11040	Transcript	protein phosphatase 2C, putative / PP2C, putative | chr4:6745161-6746698 FORWARD	relative Zn_response
29.5.11.4.2	protein.degradation.ubiquitin.E3.RING	at3g15740	Transcript	zinc finger (C3HC4-type RING finger) family protein | chr3:5333879-5334553 REVERSE	relative Zn_response
29.5.11.4.2	protein.degradation.ubiquitin.E3.RING	at5g02750	Transcript	zinc finger (C3HC4-type RING finger) family protein | chr5:620094-621179 FORWARD	relative Zn_response
29.5.11.4.2	protein.degradation.ubiquitin.E3.RING	at5g65920	Transcript	U-box domain-containing protein | chr5:26364015-26365998 REVERSE	relative Zn_response
29.5.11.4.3.2	protein.degradation.ubiquitin.E3.SCF.FBOX	at1g19930	Transcript	kelch repeat-containing F-box family protein | chr1:6917020-6918138 FORWARD	relative Zn_response
29.5.11.4.3.2	protein.degradation.ubiquitin.E3.SCF.FBOX	at1g23390	Transcript	kelch repeat-containing F-box family protein | chr1:8309112-8310649 REVERSE	relative Zn_response
29.5.11.4.3.2	protein.degradation.ubiquitin.E3.SCF.FBOX	at2g02250	Transcript	Symbols: AtPP2-B2 | AtPP2-B2 (Phloem protein 2-B2); carbohydrate binding | chr2:594655-595852 REVERSE	relative Zn_response
29.5.11.4.3.2	protein.degradation.ubiquitin.E3.SCF.FBOX	at2g02360	Transcript	Symbols: AtPP2-B10 | AtPP2-B10 (Phloem protein 2-B10); carbohydrate binding | chr2:619406-620768 REVERSE	relative Zn_response
29.5.11.4.3.2	protein.degradation.ubiquitin.E3.SCF.FBOX	at4g00755	Transcript	F-box family protein | chr4:325065-327008 FORWARD	relative Zn_response
29.5.11.4.3.2	protein.degradation.ubiquitin.E3.SCF.FBOX	at5g02700	Transcript	F-box family protein | chr5:609381-611679 REVERSE	relative Zn_response
29.5.11.4.3.2	protein.degradation.ubiquitin.E3.SCF.FBOX	at5g65850	Transcript	F-box family protein | chr5:26346314-26347610 FORWARD	relative Zn_response
30.2.99	signalling.receptor kinases.misc	at5g65830	Transcript	leucine-rich repeat family protein | chr5:26342116-26343321 REVERSE	relative Zn_response
30.3	signalling.calcium	at1g19870	Transcript	Symbols: iqd32 | iqd32 (IQ-domain 32); calmodulin binding | chr1:6895015-6898725 REVERSE	relative Zn_response
30.3	signalling.calcium	at4g00820	Transcript	Symbols: iqd17 | iqd17 (IQ-domain 17); calmodulin binding | chr4:349116-351550 FORWARD	relative Zn_response
30.3	signalling.calcium	at5g15430	Transcript	calmodulin-binding protein-related | chr5:5009876-5011737 FORWARD	relative Zn_response
30.5	signalling.G-proteins	at3g15680	Transcript	zinc finger (Ran-binding) family protein | chr3:5315001-5316466 FORWARD	relative Zn_response
31.1	cell.organisation	at2g02230	Transcript	Symbols: AtPP2-B1 | AtPP2-B1 (Phloem protein 2-B1); carbohydrate binding | chr2:590221-591650 REVERSE	relative Zn_response
31.1	cell.organisation	at2g02240	Transcript	Symbols: MEE66 | MEE66 (maternal effect embryo arrest 66) | chr2:592359-593602 REVERSE	relative Zn_response
31.1	cell.organisation	at2g02250	Transcript	Symbols: AtPP2-B2 | AtPP2-B2 (Phloem protein 2-B2); carbohydrate binding | chr2:594655-595852 REVERSE	relative Zn_response
31.1	cell.organisation	at2g02280	Transcript	Symbols: AtPP2-B4 | AtPP2-B4 (Phloem protein 2-B4); carbohydrate binding | chr2:600491-601439 REVERSE	relative Zn_response
31.1	cell.organisation	at2g02300	Transcript	Symbols: AtPP2-B5 | AtPP2-B5 (Phloem protein 2-B5); carbohydrate binding | chr2:606182-607839 REVERSE	relative Zn_response
31.1	cell.organisation	at2g02310	Transcript	Symbols: AtPP2-B6 | AtPP2-B6 (Phloem protein 2-B6); carbohydrate binding | chr2:608759-610130 REVERSE	relative Zn_response
31.1	cell.organisation	at2g02320	Transcript	Symbols: AtPP2-B7 | AtPP2-B7 (Phloem protein 2-B7); carbohydrate binding | chr2:610428-611843 REVERSE	relative Zn_response
31.1	cell.organisation	at2g02340	Transcript	Symbols: AtPP2-B8 | AtPP2-B8 (Phloem protein 2-B8); carbohydrate binding | chr2:616088-617274 REVERSE	relative Zn_response
31.1	cell.organisation	at2g02350	Transcript	Symbols: SKIP3, AtPP2-B9 | SKIP3 (SKP1 INTERACTING PARTNER 3); carbohydrate binding | chr2:617800-619091 REVERSE	relative Zn_response
31.1	cell.organisation	at3g44050	Transcript	kinesin motor protein-related | chr3:15818738-15824861 FORWARD	relative Zn_response
31.1	cell.organisation	at4g11000	Transcript	ankyrin repeat family protein | chr4:6731020-6732464 FORWARD	relative Zn_response
31.1	cell.organisation	at5g02620	Transcript	ankyrin repeat family protein | chr5:589527-591677 FORWARD	relative Zn_response
31.1	cell.organisation	at5g15500	Transcript	ankyrin repeat family protein | chr5:5031676-5033465 REVERSE	relative Zn_response
31.1	cell.organisation	at5g65860	Transcript	ankyrin repeat family protein | chr5:26347593-26349044 REVERSE	relative Zn_response
31.1	cell.organisation	at5g65930	Transcript	Symbols: ZWI, PKCBP, KCBP | ZWI (ZWICHEL); calmodulin binding / microtubule motor | chr5:26370201-26376520 REVERSE	relative Zn_response
31.2	cell.division	at1g19880	Transcript	regulator of chromosome condensation (RCC1) family protein | chr1:6900415-6904069 REVERSE	relative Zn_response
33.2	development.late embryogenesis abundant	at3g15670	Transcript	late embryogenesis abundant protein, putative / LEA protein, putative | chr3:5309886-5310988 REVERSE	relative Zn_response
33.99	development.unspecified	at4g00800	Transcript	binding / protein binding / zinc ion binding | chr4:336945-345714 REVERSE	relative Zn_response
33.99	development.unspecified	at5g65870	Transcript	Symbols: ATPSK5 | ATPSK5 (PHYTOSULFOKINE 5 PRECURSOR); growth factor | chr5:26351508-26352269 FORWARD	relative Zn_response
34.1.1	transport.p- and v-ATPases.H+-transporting two-sector ATPase	at1g19910	Transcript	Symbols: AVA-P2, AVA-2PE, ATVHA-C2 | AVA-P2; ATPase/ proton-transporting ATPase, rotational mechanism | chr1:6913229-6914594 FORWARD	relative Zn_response
35.1	not assigned.no ontology	at1g42470	Transcript	patched family protein | chr1:15926987-15935208 FORWARD	relative Zn_response
35.1	not assigned.no ontology	at2g02290	Transcript	NLI interacting factor (NIF) family protein | chr2:604453-605361 FORWARD	relative Zn_response
35.1	not assigned.no ontology	at3g44020	Transcript	thylakoid lumenal P17.1 protein | chr3:15801372-15802730 FORWARD	relative Zn_response
35.1	not assigned.no ontology	at4g00780	Transcript	meprin and TRAF homology domain-containing protein / MATH domain-containing protein | chr4:334732-336344 FORWARD	relative Zn_response
35.1	not assigned.no ontology	at5g02590	Transcript	chloroplast lumen common family protein | chr5:583086-584179 FORWARD	relative Zn_response
35.1	not assigned.no ontology	at5g02600	Transcript	heavy-metal-associated domain-containing protein | chr5:584162-586906 REVERSE	relative Zn_response
35.1	not assigned.no ontology	at5g15440	Transcript	Symbols: EDL1 | EDL1 (EID1-like 1) | chr5:5012061-5014281 FORWARD	relative Zn_response
35.1.5	not assigned.no ontology.pentatricopeptide (PPR) repeat-containing protein	at5g65820	Transcript	pentatricopeptide (PPR) repeat-containing protein | chr5:26339876-26341789 REVERSE	relative Zn_response
35.2	not assigned.unknown	at1g19960	Transcript	FUNCTIONS IN: molecular_function unknown; INVOLVED IN: biological_process unknown; LOCATED IN: cellular_component unknown; EXPRESSED IN: 21 plant structures; EXPRESSED DURING: 13 growth stages; BEST Arabidopsis thaliana protein match is: transmembrane receptor (TAIR:AT2G32140.1); Has 41 Blast hits to 41 proteins in 16 species: Archae - 0; Bacteria - 2; Metazoa - 25; Fungi - 0; Plants - 9; Viruses…	relative Zn_response
35.2	not assigned.unknown	at1g23330	Transcript	unknown protein | chr1:8279588-8281891 REVERSE	relative Zn_response
35.2	not assigned.unknown	at1g23340	Transcript	unknown protein | chr1:8283896-8286832 REVERSE	relative Zn_response
35.2	not assigned.unknown	at1g23400	Transcript	Symbols: CAF2, ATCAF2 | CAF2; RNA splicing factor, transesterification mechanism | chr1:8312076-8314744 REVERSE	relative Zn_response
35.2	not assigned.unknown	at1g42480	Transcript	unknown protein | chr1:15936230-15938863 FORWARD	relative Zn_response
35.2	not assigned.unknown	at2g02370	Transcript	FUNCTIONS IN: molecular_function unknown; INVOLVED IN: biological_process unknown; LOCATED IN: cellular_component unknown; EXPRESSED IN: 22 plant structures; EXPRESSED DURING: 13 growth stages; CONTAINS InterPro DOMAIN/s: SNARE associated Golgi protein (InterPro:IPR015414); BEST Arabidopsis thaliana protein match is: unknown protein (TAIR:AT1G12450.1); Has 1745 Blast hits to 1745 proteins in 446 …	relative Zn_response
35.2	not assigned.unknown	at3g15750	Transcript	unknown protein | chr3:5335225-5336476 FORWARD	relative Zn_response
35.2	not assigned.unknown	at3g15760	Transcript	unknown protein | chr3:5337547-5338467 FORWARD	relative Zn_response
35.2	not assigned.unknown	at3g15770	Transcript	unknown protein | chr3:5340098-5341339 FORWARD	relative Zn_response
35.2	not assigned.unknown	at3g15780	Transcript	unknown protein | chr3:5341426-5342557 FORWARD	relative Zn_response
35.2	not assigned.unknown	at3g30768	Transcript	unknown protein | chr3:12444673-12444807 REVERSE	relative Zn_response
35.2	not assigned.unknown	at3g30769	Transcript	unknown protein | chr3:12445010-12445132 REVERSE	relative Zn_response
35.2	not assigned.unknown	at3g30770	Transcript	ATP binding / aminoacyl-tRNA ligase/ nucleotide binding | chr3:12445493-12448085 FORWARD	relative Zn_response
35.2	not assigned.unknown	at3g30778	Transcript	unknown protein | chr3:12459185-12459304 REVERSE	relative Zn_response
35.2	not assigned.unknown	at3g44006	Transcript	unknown protein | chr3:15796238-15796417 FORWARD	relative Zn_response
35.2	not assigned.unknown	at4g00770	Transcript	unknown protein | chr4:331157-333477 FORWARD	relative Zn_response
35.2	not assigned.unknown	at4g11020	Transcript	unknown protein | chr4:6734689-6736075 REVERSE	relative Zn_response
35.2	not assigned.unknown	at5g02630	Transcript	LOCATED IN: endomembrane system, integral to membrane; EXPRESSED IN: 21 plant structures; EXPRESSED DURING: 13 growth stages; CONTAINS InterPro DOMAIN/s: Transmembrane receptor, eukaryota (InterPro:IPR009637); BEST Arabidopsis thaliana protein match is: unknown protein (TAIR:AT5G18520.1); Has 344 Blast hits to 343 proteins in 73 species: Archae - 0; Bacteria - 0; Metazoa - 225; Fungi - 2; Plants …	relative Zn_response
35.2	not assigned.unknown	at5g02640	Transcript	unknown protein | chr5:594179-594867 REVERSE	relative Zn_response
35.2	not assigned.unknown	at5g02650	Transcript	unknown protein | chr5:597504-599786 FORWARD	relative Zn_response
35.2	not assigned.unknown	at5g02660	Transcript	zinc ion binding | chr5:600499-602658 FORWARD	relative Zn_response
35.2	not assigned.unknown	at5g02670	Transcript	FUNCTIONS IN: molecular_function unknown; INVOLVED IN: biological_process unknown; LOCATED IN: cellular_component unknown; EXPRESSED IN: 21 plant structures; EXPRESSED DURING: 13 growth stages; BEST Arabidopsis thaliana protein match is: polynucleotide adenylyltransferase/ protein binding (TAIR:AT3G06560.1); Has 13 Blast hits to 7 proteins in 2 species: Archae - 0; Bacteria - 0; Metazoa - 0; Fung…	relative Zn_response
35.2	not assigned.unknown	at5g02680	Transcript	ATP binding / aminoacyl-tRNA ligase/ nucleotide binding | chr5:605712-606765 FORWARD	relative Zn_response
35.2	not assigned.unknown	at5g02690	Transcript	unknown protein | chr5:607190-607704 FORWARD	relative Zn_response
35.2	not assigned.unknown	at5g02710	Transcript	unknown protein | chr5:612570-614499 FORWARD	relative Zn_response
35.2	not assigned.unknown	at5g02720	Transcript	unknown protein | chr5:613782-614313 REVERSE	relative Zn_response
35.2	not assigned.unknown	at5g02740	Transcript	nucleotide binding | chr5:616432-618618 FORWARD	relative Zn_response
35.2	not assigned.unknown	at5g15420	Transcript	unknown protein | chr5:5007826-5008964 REVERSE	relative Zn_response
35.2	not assigned.unknown	at5g15510	Transcript	FUNCTIONS IN: molecular_function unknown; INVOLVED IN: biological_process unknown; EXPRESSED IN: 17 plant structures; EXPRESSED DURING: 7 growth stages; CONTAINS InterPro DOMAIN/s: Targeting for Xklp2 (InterPro:IPR009675); BEST Arabidopsis thaliana protein match is: unknown protein (TAIR:AT3G01015.1); Has 992 Blast hits to 819 proteins in 107 species: Archae - 0; Bacteria - 11; Metazoa - 477; Fun…	relative Zn_response
35.2	not assigned.unknown	at5g65810	Transcript	unknown protein | chr5:26337665-26339746 REVERSE	relative Zn_response
35.2	not assigned.unknown	at5g65840	Transcript	FUNCTIONS IN: molecular_function unknown; INVOLVED IN: biological_process unknown; LOCATED IN: chloroplast stroma, chloroplast; EXPRESSED IN: 22 plant structures; EXPRESSED DURING: 13 growth stages; CONTAINS InterPro DOMAIN/s: Thioredoxin fold (InterPro:IPR012335), Thioredoxin-like fold (InterPro:IPR012336); BEST Arabidopsis thaliana protein match is: unknown protein (TAIR:AT2G37240.1); Has 167 B…	relative Zn_response
35.2	not assigned.unknown	at5g65880	Transcript	unknown protein | chr5:26352995-26353761 FORWARD	relative Zn_response
35.2	not assigned.unknown	at5g65925	Transcript	unknown protein | chr5:26369045-26369751 FORWARD	relative Zn_response

[truncated: 2 more sheets: Zn_minus, Zn_response]
