# Supplementary material for: Natural Genetic Variation of Seed Micronutrients of Arabidopsis thaliana Grown in Zinc-Deficient and Zinc-Amended Soil
Source: Front Plant Sci. 2016 Jul 26;7:1070. doi: 10.3389/fpls.2016.01070 (PMC4960235; doi:10.3389/fpls.2016.01070)
Supplement: TABLE S4 — List of de novo candidate genes. [file Data_Sheet_4.XLSX]

## Sheet: candidates
id	Chromsome	SNP	score	maf	mac	phenotype	BinCode	BinName	type	description
at1g05790	1	1721174	5.18009	0.489583	47	Mn_minus	11.9.2.1	lipid metabolism.lipid degradation.lipases.triacylglycerol lipase	Transcript	lipase class 3 family protein | chr1:1733039-1737485 FORWARD
at1g19910	1	6909432	5.87507	0.109756	9	relative Zn_response	34.1.1	transport.p- and v-ATPases.H+-transporting two-sector ATPase	Transcript	Symbols: AVA-P2, AVA-2PE, ATVHA-C2 | AVA-P2; ATPase/ proton-transporting ATPase, rotational mechanism | chr1:6913229-6914594 FORWARD
at1g19940	1	6909432	5.87507	0.109756	9	relative Zn_response	10.6.1	cell wall.degradation.cellulases and beta -1,4-glucanases	Transcript	Symbols: AtGH9B5 | AtGH9B5 (Arabidopsis thaliana Glycosyl Hydrolase 9B5); catalytic/ hydrolase, hydrolyzing O-glycosyl compounds | chr1:6918191-6920377 REVERSE
at1g23240	1	8263808	5.78167	0.396226	42	relative Zn_plus	11.4	lipid metabolism.TAG synthesis	Transcript	caleosin-related family protein | chr1:8252715-8254625 REVERSE
at1g23250	1	8263808	5.78167	0.396226	42	relative Zn_plus	11.4	lipid metabolism.TAG synthesis	Transcript	calcium ion binding | chr1:8255233-8256770 REVERSE
at1g23300	1	8263808	5.78167	0.396226	42	relative Zn_plus	34.99	transport.misc	Transcript	MATE efflux family protein | chr1:8263827-8266048 REVERSE
at1g64670	1	24043875	5.04121	0.3125	30	Mn_minus	10	cell wall	Transcript	Symbols: BDG1 | BDG1 (BODYGUARD1); hydrolase | chr1:24030820-24033556 REVERSE
at1g64720	1	24043875	5.04121	0.3125	30	Mn_minus	11.6	lipid metabolism.lipid transfer proteins etc	Transcript	Symbols: CP5 | CP5 | chr1:24046553-24048622 REVERSE
at1g64780	1	24043875	5.04121	0.3125	30	Mn_minus	34.5	transport.ammonium	Transcript	Symbols: ATAMT1;2, AMT1;2 | ATAMT1;2 (AMMONIUM TRANSPORTER 1;2); ammonium transmembrane transporter | chr1:24060770-24062630 REVERSE
at1g69940	1	26354304	5.25444	0.145833	14	Zn_minus	10.8.1	cell wall.pectin*esterases.PME	Transcript	Symbols: ATPPME1, PPME1 | PPME1; pectinesterase | chr1:26343369-26345058 REVERSE
at3g01640	3	259970	5.27124	0.145833	14	Zn_minus	10.1.30.3	cell wall.precursor synthesis.sugar kinases.glucuronic acid kinase	Transcript	GHMP kinase family protein | chr3:239381-241443 FORWARD
at3g01700	3	259970	5.27124	0.145833	14	Zn_minus	10.5.1.1	cell wall.cell wall proteins.AGPs.AGP	Transcript	Symbols: AGP11, ATAGP11 | AGP11 | chr3:258879-259631 FORWARD
at3g01760	3	259970	5.27124	0.145833	14	Zn_minus	34.3	transport.amino acids	Transcript	lysine and histidine specific transporter, putative | chr3:273299-275270 FORWARD
at3g15650	3	5300013	5.9	0.4	38	Fe_minus	11.9.3.2	lipid metabolism.lipid degradation.lysophospholipases.carboxylesterase	Transcript	phospholipase/carboxylesterase family protein | chr3:5305926-5307968 FORWARD
at3g15650	3	5325024	5.65368	0.109756	9	relative Zn_response	11.9.3.2	lipid metabolism.lipid degradation.lysophospholipases.carboxylesterase	Transcript	phospholipase/carboxylesterase family protein | chr3:5305926-5307968 FORWARD
at3g15690	3	5300013	5.9	0.4	38	Fe_minus	11.1.1.2.3	lipid metabolism.FA synthesis and FA elongation.Acetyl CoA Carboxylation.heteromeric Complex.Biotin Carboxyl Carrier Protein	Transcript	biotin carboxyl carrier protein of acetyl-CoA carboxylase-related | chr3:5316916-5319613 FORWARD
at3g15690	3	5325024	5.65368	0.109756	9	relative Zn_response	11.1.1.2.3	lipid metabolism.FA synthesis and FA elongation.Acetyl CoA Carboxylation.heteromeric Complex.Biotin Carboxyl Carrier Protein	Transcript	biotin carboxyl carrier protein of acetyl-CoA carboxylase-related | chr3:5316916-5319613 FORWARD
at3g15720	3	5325024	5.65368	0.109756	9	relative Zn_response	10.6.3	cell wall.degradation.pectate lyases and polygalacturonases	Transcript	glycoside hydrolase family 28 protein / polygalacturonase (pectinase) family protein | chr3:5325290-5327537 REVERSE
at3g15730	3	5325024	5.65368	0.109756	9	relative Zn_response	11.9.3.1	lipid metabolism.lipid degradation.lysophospholipases.phospholipase D	Transcript	Symbols: PLDALPHA1, PLD | PLDALPHA1 (PHOSPHOLIPASE D ALPHA 1); phospholipase D | chr3:5330322-5333745 FORWARD
at3g18440	3	6346939	5.25169	0.127907	11	Fe_response	35.2	not assigned.unknown	Transcript	Symbols: AtALMT9 | AtALMT9 (aluminum-activated malate transporter 9); anion channel | chr3:6328115-6330794 FORWARD
at3g18485	3	6346939	5.25169	0.127907	11	Fe_response	15.3	metal handling.regulation	Transcript	Symbols: ILR2 | ILR2 (IAA-LEUCINE RESISTANT 2) | chr3:6341918-6343178 REVERSE
at3g27020	3	9960497	5.59038	0.489583	47	Zn_minus	34.13	transport.peptides and oligopeptides	Transcript	Symbols: YSL6 | YSL6 (YELLOW STRIPE LIKE 6); oligopeptide transporter | chr3:9961319-9964597 REVERSE
at4g00872	4	345342	5.30127	0.207317	17	relative Zn_response	10.8.99	cell wall.pectin*esterases.misc	Transcript	enzyme inhibitor/ pectinesterase | chr4:364147-364736 REVERSEweakly similar to ( 108)AT1G56100pectinesterase inhibitor domain-containing protein | chr1:20984034-20987644 REVERSE
at4g05060	4	2599934	5.32829	0.129412	11	Zn_response	31.4	cell.vesicle transport	Transcript	vesicle-associated membrane family protein / VAMP family protein | chr4:2590065-2592163 REVERSE
at4g05090	4	2599934	5.32829	0.129412	11	Zn_response	23.2	nucleotide metabolism.degradation	Transcript	inositol monophosphatase family protein | chr4:2609142-2611762 FORWARD
at4g08170	4	5149241	6.57633	0.159574	15	relative Zn_minus	30.4.5	signalling.phosphinositides.inositol-1,3,4-trisphosphate 5/6-kinase	Transcript	inositol 1,3,4-trisphosphate 5/6-kinase family protein | chr4:5163399-5167179 REVERSE
at4g08180	4	5149241	6.57633	0.159574	15	relative Zn_minus	31.4	cell.vesicle transport	Transcript	Symbols: ORP1C | ORP1C (OSBP(OXYSTEROL BINDING PROTEIN)-RELATED PROTEIN 1C); oxysterol binding / phosphoinositide binding | chr4:5169484-5173662 FORWARD
at4g11030	4	6742845	5.22299	0.146341	12	relative Zn_response	11.1.9	lipid metabolism.FA synthesis and FA elongation.long chain fatty acid CoA ligase	Transcript	long-chain-fatty-acid--CoA ligase, putative / long-chain acyl-CoA synthetase, putative | chr4:6738120-6742229 FORWARD
at4g14030	4	8106768	5.0727	0.21875	21	Mn_minus	15	metal handling	Transcript	Symbols: SBP1 | SBP1 (selenium-binding protein 1); selenium binding | chr4:8097918-8100242 REVERSE
at4g14040	4	8106768	5.0727	0.21875	21	Mn_minus	15	metal handling	Transcript	Symbols: EDA38, SBP2 | SBP2 (SELENIUM-BINDING PROTEIN 2); selenium binding | chr4:8100349-8102875 REVERSE
at4g14070	4	8106768	5.0727	0.21875	21	Mn_minus	11.1.8	lipid metabolism.FA synthesis and FA elongation.acyl coa ligase	Transcript	Symbols: AAE15 | AAE15 (acyl-activating enzyme 15); long-chain-fatty-acid-[acyl-carrier-protein] ligase | chr4:8111962-8118160 REVERSE
at4g17470	4	9734020	5.57264	0.5	48	Mn_minus	11.9.1	lipid metabolism.lipid degradation.palmitoyl[protein] hydrolase	Transcript	palmitoyl protein thioesterase family protein | chr4:9742759-9744860 REVERSE
at4g17483	4	9734020	5.57264	0.5	48	Mn_minus	11.9.1	lipid metabolism.lipid degradation.palmitoyl[protein] hydrolase	Transcript	palmitoyl protein thioesterase family protein | chr4:9747344-9748892 REVERSE
at5g02600	5	600858	5.9877	0.158537	13	relative Zn_response	35.1	not assigned.no ontology	Transcript	heavy-metal-associated domain-containing protein | chr5:584162-586906 REVERSE
at5g15490	5	5026677	5.21058	0.268293	22	relative Zn_response	10.1.4	cell wall.precursor synthesis.UDP-Glc dehydrogenase (UGD)	Transcript	UDP-glucose 6-dehydrogenase, putative | chr5:5027639-5030194 REVERSE
at5g15530	5	5026677	5.21058	0.268293	22	relative Zn_response	11.1.1.2.3	lipid metabolism.FA synthesis and FA elongation.Acetyl CoA Carboxylation.heteromeric Complex.Biotin Carboxyl Carrier Protein	Transcript	Symbols: BCCP2, CAC1-B | BCCP2 (BIOTIN CARBOXYL CARRIER PROTEIN 2); biotin binding | chr5:5038751-5040840 FORWARD
at5g35930	5	14055473	5.59774	0.445783	37	Mn_response	11.1.8	lipid metabolism.FA synthesis and FA elongation.acyl coa ligase	Transcript	AMP-dependent synthetase and ligase family protein | chr5:14066992-14074751 REVERSE
at5g45450	5	18431011	5.38585	0.427083	41	Mn_minus	29.5.11.4.3.2	protein.degradation.ubiquitin.E3.SCF.FBOX	Transcript	iron transporter-related | chr5:18415161-18415811 FORWARD
at5g46290	5	18788351	5.84917	0.125	12	Mn_minus	11.1.3	lipid metabolism.FA synthesis and FA elongation.ketoacyl ACP synthase	Transcript	Symbols: KAS I | KAS I (3-KETOACYL-ACYL CARRIER PROTEIN SYNTHASE I); catalytic/ fatty-acid synthase/ transferase, transferring acyl groups other than amino-acyl groups | chr5:18774086-18776735 REVERSE
at5g46360	5	18788351	5.84917	0.125	12	Mn_minus	34.15	transport.potassium	Transcript	Symbols: KCO3, ATKCO3 | KCO3 (CA2+ ACTIVATED OUTWARD RECTIFYING K+ CHANNEL 3); calcium ion binding / outward rectifier potassium channel | chr5:18806821-18808224 REVERSE
at5g58030	5	23498513	5.25354	0.494118	42	Zn_response	34.99	transport.misc	Transcript	transport protein particle (TRAPP) component Bet3 family protein | chr5:23486777-23488620 REVERSE
at5g58050	5	23498513	5.25354	0.494118	42	Zn_response	11.9.3.3	lipid metabolism.lipid degradation.lysophospholipases.glycerophosphodiester phosphodiesterase	Transcript	Symbols: SVL4 | SVL4 (SHV3-LIKE 4); glycerophosphodiester phosphodiesterase/ kinase | chr5:23494249-23497581 REVERSE
at5g58060	5	23498513	5.25354	0.494118	42	Zn_response	31.4	cell.vesicle transport	Transcript	Symbols: YKT61, ATYKT61, ATGP1 | YKT61 | chr5:23498139-23500384 FORWARD
at5g58070	5	23498513	5.25354	0.494118	42	Zn_response	34.99	transport.misc	Transcript	Symbols: ATTIL, TIL | TIL (TEMPERATURE-INDUCED LIPOCALIN); binding / transporter | chr5:23500061-23501209 REVERSE
Note： red indicates the genes are not unique; Blue indicates the SNPs are not unique
