# Supplementary material for: Natural Genetic Variation of Seed Micronutrients of Arabidopsis thaliana Grown in Zinc-Deficient and Zinc-Amended Soil
Source: Front Plant Sci. 2016 Jul 26;7:1070. doi: 10.3389/fpls.2016.01070 (PMC4960235; doi:10.3389/fpls.2016.01070)
Supplement: TABLE S5 — List of genes locate within 20 kb on either side of significant SNP 4G_5149241. [file Data_Sheet_5.XLSX]

## Sheet: Sheet1
id	strat position	end position	description (TAIR 10)
AT4G08140	5135672	5136140	BEST Arabidopsis thaliana protein match is: 26S proteasome regulatory subunit S2 1A (TAIR:AT2G20580.1)
AT4G08150	5147699	5150966	A member of class I knotted1-like homeobox gene family (together with KNAT2)…...Expression is repressed by auxin and AS1 which results in the promotion of leaf fate.
AT4G08151	5151862	5151979	This gene encodes a small protein and has either evidence of transcription or purifying selection
AT4G08160	5159033	5162774	Encodes a putative glycosyl hydrolase family 10 protein (xylanase)
AT4G08170	5163398	5166207	Inositol 1,3,4-trisphosphate 5/6-kinase family protein; FUNCTIONS IN: magnesium ion binding, inositol-1,3,4-trisphosphate 5/6-kinase activity, catalytic activity, ATP binding, inositol tetrakisphosphate 1-kinase activity……
AT4G08176	5168566	5168689	This gene encodes a small protein and has either evidence of transcription or purifying selection
