# Supplementary material for: Natural Genetic Variation of Seed Micronutrients of Arabidopsis thaliana Grown in Zinc-Deficient and Zinc-Amended Soil
Source: Front Plant Sci. 2016 Jul 26;7:1070. doi: 10.3389/fpls.2016.01070 (PMC4960235; doi:10.3389/fpls.2016.01070)
Supplement: TABLE S6 — The characteristics of soil used in this study. [file Data_Sheet_6.XLSX]

## Sheet: Sheet1
	H2O extract	pH	7.6
		Ca	59.9 mg/kg
		Mg	11.3 mg/kg
	CAL extract plant available	Mn	15.0 mg/kg
		Fe	7.8 mg/kg
		Zn	0.7 mg/kg
		B	0.2 mg/kg
		Cu	0.7 mg/kg
	CAL method	P	5 mg/kg
	Bray method	P	2 mg/kg
	CAL method	K	52 mg/kg
		CaCO3	0.23
		Corg.	< 0,3%
